# Supplementary material for: The functional repertoire contained within the native microbiota of the model nematode Caenorhabditis elegans
Source: ISME J. 2019 Sep 4;14(1):26–38. doi: 10.1038/s41396-019-0504-y (PMC6908608; doi:10.1038/s41396-019-0504-y)
Supplement: Supplementary file 11 — Supplementary Data S1 [file 41396_2019_504_MOESM11_ESM.zip]

Archive with 79 entries (79 files):
- MYb10.xml
- MYb114.xml
- MYb115.xml
- MYb117.xml
- MYb11.xml
- MYb121.xml
- MYb12.xml
- MYb137.xml
- MYb13.xml
- MYb14.xml
- MYb15.xml
- MYb16.xml
- MYb17.xml
- MYb181.xml
- MYb184.xml
- MYb185.xml
- MYb187.xml
- MYb18.xml
- MYb193.xml
- MYb19.xml
- MYb1.xml
- MYb209.xml
- MYb211.xml
- MYb212.xml
- MYb213.xml
- MYb214.xml
- MYb216.xml
- MYb220.xml
- MYb221.xml
- MYb222.xml
- MYb224.xml
- MYb227.xml
- MYb229.xml
- MYb22.xml
- MYb237.xml
- MYb238.xml
- MYb23.xml
- MYb24.xml
- MYb25.xml
- MYb29.xml
- MYb2.xml
- MYb31.xml
- MYb32.xml
- MYb33.xml
- MYb3.xml
- MYb40.xml
- MYb43.xml
- MYb44.xml
- MYb45.xml
- MYb46.xml
- MYb48.xml
- MYb49.xml
- MYb50.xml
- MYb51.xml
- MYb52.xml
- MYb53.xml
- MYb54.xml
- MYb56.xml
- MYb57.xml
- MYb58.xml
- MYb5.xml
- MYb60.xml
- MYb62.xml
- MYb63.xml
- MYb64.xml
- MYb66.xml
- MYb67.xml
- MYb68.xml
- MYb6.xml
- MYb70.xml
- MYb71.xml
- MYb72.xml
- MYb73.xml
- MYb75.xml
- MYb78.xml
- MYb7.xml
- MYb9.xml
- OP50.xml
- celegans_microbiome-20190205.RDS
