# Supplementary material for: The functional repertoire contained within the native microbiota of the model nematode Caenorhabditis elegans
Source: ISME J. 2019 Sep 4;14(1):26–38. doi: 10.1038/s41396-019-0504-y (PMC6908608; doi:10.1038/s41396-019-0504-y)
Supplement: Supplementary file 11 — Supplementary Data S1 [file 41396_2019_504_MOESM11_ESM.zip › MYb51.xml]

<?xml version="1.0" encoding="UTF-8"?>
<sbml xmlns="http://www.sbml.org/sbml/level2/version4" xmlns:html="http://www.w3.org/1999/xhtml" level="2" version="4">
  <model>
    <listOfCompartments>
      <compartment id="c0" constant="true"/>
      <compartment id="e0" constant="true"/>
    </listOfCompartments>
    <listOfSpecies>
      <species id="M_cpd00443_c0" name="ABEE-c0" compartment="c0" hasOnlySubstanceUnits="false" boundaryCondition="false" constant="false">
        <notes>
          <html:p>CHARGE: -1 </html:p>
        </notes>
      </species>
      <species id="M_cpd02920_c0" name="2-Amino-4-hydroxy-6-hydroxymethyl-7-8-dihydropteridinediphosphate-c0" compartment="c0" hasOnlySubstanceUnits="false" boundaryCondition="false" constant="false">
        <notes>
          <html:p>CHARGE: -2 </html:p>
        </notes>
      </species>
      <species id="M_cpd00012_c0" name="PPi-c0" compartment="c0" hasOnlySubstanceUnits="false" boundaryCondition="false" constant="false">
        <notes>
          <html:p>CHARGE: -3 </html:p>
        </notes>
      </species>
      <species id="M_cpd00067_c0" name="H-plus-c0" compartment="c0" hasOnlySubstanceUnits="false" boundaryCondition="false" constant="false">
        <notes>
          <html:p>CHARGE: 1 </html:p>
        </notes>
      </species>
      <species id="M_cpd00683_c0" name="Dihydropteroate-c0" compartment="c0" hasOnlySubstanceUnits="false" boundaryCondition="false" constant="false">
        <notes>
          <html:p>CHARGE: -1 </html:p>
        </notes>
      </species>
      <species id="M_cpd00213_c0" name="Lipoamide-c0" compartment="c0" hasOnlySubstanceUnits="false" boundaryCondition="false" constant="false">
        <notes>
          <html:p>CHARGE: 0 </html:p>
        </notes>
      </species>
      <species id="M_cpd14700_c0" name="2-Methyl-1-hydroxypropyl-TPP-c0" compartment="c0" hasOnlySubstanceUnits="false" boundaryCondition="false" constant="false">
        <notes>
          <html:p>CHARGE: -1 </html:p>
        </notes>
      </species>
      <species id="M_cpd00056_c0" name="TPP-c0" compartment="c0" hasOnlySubstanceUnits="false" boundaryCondition="false" constant="false">
        <notes>
          <html:p>CHARGE: -1 </html:p>
        </notes>
      </species>
      <species id="M_cpd02700_c0" name="2-Methylpropionyl-dihydrolipoamide-c0" compartment="c0" hasOnlySubstanceUnits="false" boundaryCondition="false" constant="false">
        <notes>
          <html:p>CHARGE: 0 </html:p>
        </notes>
      </species>
      <species id="M_cpd00114_c0" name="IMP-c0" compartment="c0" hasOnlySubstanceUnits="false" boundaryCondition="false" constant="false">
        <notes>
          <html:p>CHARGE: -2 </html:p>
        </notes>
      </species>
      <species id="M_cpd00103_c0" name="PRPP-c0" compartment="c0" hasOnlySubstanceUnits="false" boundaryCondition="false" constant="false">
        <notes>
          <html:p>CHARGE: -4 </html:p>
        </notes>
      </species>
      <species id="M_cpd00226_c0" name="HYXN-c0" compartment="c0" hasOnlySubstanceUnits="false" boundaryCondition="false" constant="false">
        <notes>
          <html:p>CHARGE: 0 </html:p>
        </notes>
      </species>
      <species id="M_cpd00001_c0" name="H2O-c0" compartment="c0" hasOnlySubstanceUnits="false" boundaryCondition="false" constant="false">
        <notes>
          <html:p>CHARGE: 0 </html:p>
        </notes>
      </species>
      <species id="M_cpd01759_c0" name="N-Acyl-L-aspartate-c0" compartment="c0" hasOnlySubstanceUnits="false" boundaryCondition="false" constant="false">
        <notes>
          <html:p>CHARGE: -2 </html:p>
        </notes>
      </species>
      <species id="M_cpd00041_c0" name="L-Aspartate-c0" compartment="c0" hasOnlySubstanceUnits="false" boundaryCondition="false" constant="false">
        <notes>
          <html:p>CHARGE: -1 </html:p>
        </notes>
      </species>
      <species id="M_cpd00049_c0" name="Carboxylic-acid-c0" compartment="c0" hasOnlySubstanceUnits="false" boundaryCondition="false" constant="false">
        <notes>
          <html:p>CHARGE: -1 </html:p>
        </notes>
      </species>
      <species id="M_cpd00017_c0" name="Adenosyl-L-methionine-c0" compartment="c0" hasOnlySubstanceUnits="false" boundaryCondition="false" constant="false">
        <notes>
          <html:p>CHARGE: 1 </html:p>
        </notes>
      </species>
      <species id="M_cpd00060_c0" name="L-Methionine-c0" compartment="c0" hasOnlySubstanceUnits="false" boundaryCondition="false" constant="false">
        <notes>
          <html:p>CHARGE: 0 </html:p>
        </notes>
      </species>
      <species id="M_cpd00104_c0" name="BIOT-c0" compartment="c0" hasOnlySubstanceUnits="false" boundaryCondition="false" constant="false">
        <notes>
          <html:p>CHARGE: -1 </html:p>
        </notes>
      </species>
      <species id="M_cpd00947_c0" name="LacCer-c0" compartment="c0" hasOnlySubstanceUnits="false" boundaryCondition="false" constant="false">
        <notes>
          <html:p>CHARGE: 0 </html:p>
        </notes>
      </species>
      <species id="M_cpd00108_c0" name="Galactose-c0" compartment="c0" hasOnlySubstanceUnits="false" boundaryCondition="false" constant="false">
        <notes>
          <html:p>CHARGE: 0 </html:p>
        </notes>
      </species>
      <species id="M_cpd00878_c0" name="Glucocerebroside-c0" compartment="c0" hasOnlySubstanceUnits="false" boundaryCondition="false" constant="false">
        <notes>
          <html:p>CHARGE: 0 </html:p>
        </notes>
      </species>
      <species id="M_cpd00022_c0" name="Acetyl-CoA-c0" compartment="c0" hasOnlySubstanceUnits="false" boundaryCondition="false" constant="false">
        <notes>
          <html:p>CHARGE: -4 </html:p>
        </notes>
      </species>
      <species id="M_cpd00054_c0" name="L-Serine-c0" compartment="c0" hasOnlySubstanceUnits="false" boundaryCondition="false" constant="false">
        <notes>
          <html:p>CHARGE: 0 </html:p>
        </notes>
      </species>
      <species id="M_cpd00010_c0" name="CoA-c0" compartment="c0" hasOnlySubstanceUnits="false" boundaryCondition="false" constant="false">
        <notes>
          <html:p>CHARGE: -4 </html:p>
        </notes>
      </species>
      <species id="M_cpd00722_c0" name="O-Acetyl-L-serine-c0" compartment="c0" hasOnlySubstanceUnits="false" boundaryCondition="false" constant="false">
        <notes>
          <html:p>CHARGE: 0 </html:p>
        </notes>
      </species>
      <species id="M_cpd00002_c0" name="ATP-c0" compartment="c0" hasOnlySubstanceUnits="false" boundaryCondition="false" constant="false">
        <notes>
          <html:p>CHARGE: -3 </html:p>
        </notes>
      </species>
      <species id="M_cpd00046_c0" name="CMP-c0" compartment="c0" hasOnlySubstanceUnits="false" boundaryCondition="false" constant="false">
        <notes>
          <html:p>CHARGE: -2 </html:p>
        </notes>
      </species>
      <species id="M_cpd00008_c0" name="ADP-c0" compartment="c0" hasOnlySubstanceUnits="false" boundaryCondition="false" constant="false">
        <notes>
          <html:p>CHARGE: -2 </html:p>
        </notes>
      </species>
      <species id="M_cpd00096_c0" name="CDP-c0" compartment="c0" hasOnlySubstanceUnits="false" boundaryCondition="false" constant="false">
        <notes>
          <html:p>CHARGE: -2 </html:p>
        </notes>
      </species>
      <species id="M_cpd00037_c0" name="UDP-N-acetylglucosamine-c0" compartment="c0" hasOnlySubstanceUnits="false" boundaryCondition="false" constant="false">
        <notes>
          <html:p>CHARGE: -2 </html:p>
        </notes>
      </species>
      <species id="M_cpd03494_c0" name="Undecaprenyl-diphospho-N-acetylmuramoyl-L-alanyl-D-glutamyl-meso-2-6-diaminopimeloyl-D-alanyl-D-alanine-c0" compartment="c0" hasOnlySubstanceUnits="false" boundaryCondition="false" constant="false">
        <notes>
          <html:p>CHARGE: -4 </html:p>
        </notes>
      </species>
      <species id="M_cpd00014_c0" name="UDP-c0" compartment="c0" hasOnlySubstanceUnits="false" boundaryCondition="false" constant="false">
        <notes>
          <html:p>CHARGE: -2 </html:p>
        </notes>
      </species>
      <species id="M_cpd03495_c0" name="Undecaprenyl-diphospho-N-acetylmuramoyl-N-acetylglucosamine-L-ala-D-glu-meso-2-6-diaminopimeloyl-D-ala-D-ala-c0" compartment="c0" hasOnlySubstanceUnits="false" boundaryCondition="false" constant="false">
        <notes>
          <html:p>CHARGE: -4 </html:p>
        </notes>
      </species>
      <species id="M_cpd11440_c0" name="fa6-c0" compartment="c0" hasOnlySubstanceUnits="false" boundaryCondition="false" constant="false">
        <notes>
          <html:p>CHARGE: -1 </html:p>
        </notes>
      </species>
      <species id="M_cpd00018_c0" name="AMP-c0" compartment="c0" hasOnlySubstanceUnits="false" boundaryCondition="false" constant="false">
        <notes>
          <html:p>CHARGE: -2 </html:p>
        </notes>
      </species>
      <species id="M_cpd11441_c0" name="fa6coa-c0" compartment="c0" hasOnlySubstanceUnits="false" boundaryCondition="false" constant="false">
        <notes>
          <html:p>CHARGE: -3 </html:p>
        </notes>
      </species>
      <species id="M_cpd00015_c0" name="FAD-c0" compartment="c0" hasOnlySubstanceUnits="false" boundaryCondition="false" constant="false">
        <notes>
          <html:p>CHARGE: -3 </html:p>
        </notes>
      </species>
      <species id="M_cpd00130_c0" name="L-Malate-c0" compartment="c0" hasOnlySubstanceUnits="false" boundaryCondition="false" constant="false">
        <notes>
          <html:p>CHARGE: -2 </html:p>
        </notes>
      </species>
      <species id="M_cpd00032_c0" name="Oxaloacetate-c0" compartment="c0" hasOnlySubstanceUnits="false" boundaryCondition="false" constant="false">
        <notes>
          <html:p>CHARGE: -2 </html:p>
        </notes>
      </species>
      <species id="M_cpd00982_c0" name="FADH2-c0" compartment="c0" hasOnlySubstanceUnits="false" boundaryCondition="false" constant="false">
        <notes>
          <html:p>CHARGE: -2 </html:p>
        </notes>
      </species>
      <species id="M_cpd00533_c0" name="dCDP-c0" compartment="c0" hasOnlySubstanceUnits="false" boundaryCondition="false" constant="false">
        <notes>
          <html:p>CHARGE: -2 </html:p>
        </notes>
      </species>
      <species id="M_cpd00356_c0" name="dCTP-c0" compartment="c0" hasOnlySubstanceUnits="false" boundaryCondition="false" constant="false">
        <notes>
          <html:p>CHARGE: -3 </html:p>
        </notes>
      </species>
      <species id="M_cpd00067_e0" name="H-plus-e0" compartment="e0" hasOnlySubstanceUnits="false" boundaryCondition="false" constant="false">
        <notes>
          <html:p>CHARGE: 1 </html:p>
        </notes>
      </species>
      <species id="M_cpd00075_e0" name="Nitrite-e0" compartment="e0" hasOnlySubstanceUnits="false" boundaryCondition="false" constant="false">
        <notes>
          <html:p>CHARGE: -1 </html:p>
        </notes>
      </species>
      <species id="M_cpd00075_c0" name="Nitrite-c0" compartment="c0" hasOnlySubstanceUnits="false" boundaryCondition="false" constant="false">
        <notes>
          <html:p>CHARGE: -1 </html:p>
        </notes>
      </species>
      <species id="M_cpd03049_c0" name="2-Hydroxyethyl-ThPP-c0" compartment="c0" hasOnlySubstanceUnits="false" boundaryCondition="false" constant="false">
        <notes>
          <html:p>CHARGE: -1 </html:p>
        </notes>
      </species>
      <species id="M_cpd00836_c0" name="Acetyldihydrolipoamide-c0" compartment="c0" hasOnlySubstanceUnits="false" boundaryCondition="false" constant="false">
        <notes>
          <html:p>CHARGE: 0 </html:p>
        </notes>
      </species>
      <species id="M_cpd00006_c0" name="NADP-c0" compartment="c0" hasOnlySubstanceUnits="false" boundaryCondition="false" constant="false">
        <notes>
          <html:p>CHARGE: -3 </html:p>
        </notes>
      </species>
      <species id="M_cpd00842_c0" name="3-Hydroxybutyryl-CoA-c0" compartment="c0" hasOnlySubstanceUnits="false" boundaryCondition="false" constant="false">
        <notes>
          <html:p>CHARGE: -4 </html:p>
        </notes>
      </species>
      <species id="M_cpd00005_c0" name="NADPH-c0" compartment="c0" hasOnlySubstanceUnits="false" boundaryCondition="false" constant="false">
        <notes>
          <html:p>CHARGE: -4 </html:p>
        </notes>
      </species>
      <species id="M_cpd00279_c0" name="Acetoacetyl-CoA-c0" compartment="c0" hasOnlySubstanceUnits="false" boundaryCondition="false" constant="false">
        <notes>
          <html:p>CHARGE: -4 </html:p>
        </notes>
      </species>
      <species id="M_cpd00083_c0" name="GDP-mannose-c0" compartment="c0" hasOnlySubstanceUnits="false" boundaryCondition="false" constant="false">
        <notes>
          <html:p>CHARGE: -2 </html:p>
        </notes>
      </species>
      <species id="M_cpd00900_c0" name="GDP-4-dehydro-D-rhamnose-c0" compartment="c0" hasOnlySubstanceUnits="false" boundaryCondition="false" constant="false">
        <notes>
          <html:p>CHARGE: -2 </html:p>
        </notes>
      </species>
      <species id="M_cpd00179_c0" name="Maltose-c0" compartment="c0" hasOnlySubstanceUnits="false" boundaryCondition="false" constant="false">
        <notes>
          <html:p>CHARGE: 0 </html:p>
        </notes>
      </species>
      <species id="M_cpd00027_c0" name="D-Glucose-c0" compartment="c0" hasOnlySubstanceUnits="false" boundaryCondition="false" constant="false">
        <notes>
          <html:p>CHARGE: 0 </html:p>
        </notes>
      </species>
      <species id="M_cpd00137_c0" name="Citrate-c0" compartment="c0" hasOnlySubstanceUnits="false" boundaryCondition="false" constant="false">
        <notes>
          <html:p>CHARGE: -3 </html:p>
        </notes>
      </species>
      <species id="M_cpd00260_c0" name="Isocitrate-c0" compartment="c0" hasOnlySubstanceUnits="false" boundaryCondition="false" constant="false">
        <notes>
          <html:p>CHARGE: -3 </html:p>
        </notes>
      </species>
      <species id="M_cpd00521_c0" name="dTDP-4-oxo-6-deoxy-D-glucose-c0" compartment="c0" hasOnlySubstanceUnits="false" boundaryCondition="false" constant="false">
        <notes>
          <html:p>CHARGE: -2 </html:p>
        </notes>
      </species>
      <species id="M_cpd00522_c0" name="dTDP-4-oxo-L-rhamnose-c0" compartment="c0" hasOnlySubstanceUnits="false" boundaryCondition="false" constant="false">
        <notes>
          <html:p>CHARGE: -2 </html:p>
        </notes>
      </species>
      <species id="M_cpd00003_c0" name="NAD-c0" compartment="c0" hasOnlySubstanceUnits="false" boundaryCondition="false" constant="false">
        <notes>
          <html:p>CHARGE: -1 </html:p>
        </notes>
      </species>
      <species id="M_cpd03113_c0" name="3-Hydroxyhexadecanoyl-CoA-c0" compartment="c0" hasOnlySubstanceUnits="false" boundaryCondition="false" constant="false">
        <notes>
          <html:p>CHARGE: -4 </html:p>
        </notes>
      </species>
      <species id="M_cpd00004_c0" name="NADH-c0" compartment="c0" hasOnlySubstanceUnits="false" boundaryCondition="false" constant="false">
        <notes>
          <html:p>CHARGE: -2 </html:p>
        </notes>
      </species>
      <species id="M_cpd03114_c0" name="3-Oxopalmitoyl-CoA-c0" compartment="c0" hasOnlySubstanceUnits="false" boundaryCondition="false" constant="false">
        <notes>
          <html:p>CHARGE: -4 </html:p>
        </notes>
      </species>
      <species id="M_cpd00039_c0" name="L-Lysine-c0" compartment="c0" hasOnlySubstanceUnits="false" boundaryCondition="false" constant="false">
        <notes>
          <html:p>CHARGE: 1 </html:p>
        </notes>
      </species>
      <species id="M_cpd00011_c0" name="CO2-c0" compartment="c0" hasOnlySubstanceUnits="false" boundaryCondition="false" constant="false">
        <notes>
          <html:p>CHARGE: 0 </html:p>
        </notes>
      </species>
      <species id="M_cpd01155_c0" name="Cadaverine-c0" compartment="c0" hasOnlySubstanceUnits="false" boundaryCondition="false" constant="false">
        <notes>
          <html:p>CHARGE: 2 </html:p>
        </notes>
      </species>
      <species id="M_cpd11466_c0" name="Myristoyl-ACP-c0" compartment="c0" hasOnlySubstanceUnits="false" boundaryCondition="false" constant="false">
        <notes>
          <html:p>CHARGE: -2 </html:p>
        </notes>
      </species>
      <species id="M_cpd01695_c0" name="Myristoyl-CoA-c0" compartment="c0" hasOnlySubstanceUnits="false" boundaryCondition="false" constant="false">
        <notes>
          <html:p>CHARGE: -4 </html:p>
        </notes>
      </species>
      <species id="M_cpd11493_c0" name="ACP-c0" compartment="c0" hasOnlySubstanceUnits="false" boundaryCondition="false" constant="false">
        <notes>
          <html:p>CHARGE: -2 </html:p>
        </notes>
      </species>
      <species id="M_cpd08739_c0" name="trans-2-Methyl-5-isopropylhexa-2-5-dienal-c0" compartment="c0" hasOnlySubstanceUnits="false" boundaryCondition="false" constant="false">
        <notes>
          <html:p>CHARGE: 0 </html:p>
        </notes>
      </species>
      <species id="M_cpd08740_c0" name="trans-2-Methyl-5-isopropylhexa-2-5-dienoic-acid-c0" compartment="c0" hasOnlySubstanceUnits="false" boundaryCondition="false" constant="false">
        <notes>
          <html:p>CHARGE: -1 </html:p>
        </notes>
      </species>
      <species id="M_cpd17042_c0" name="DNA-replication-c0" compartment="c0" hasOnlySubstanceUnits="false" boundaryCondition="false" constant="false">
        <notes>
          <html:p>CHARGE: 0 </html:p>
        </notes>
      </species>
      <species id="M_cpd11640_c0" name="H2-c0" compartment="c0" hasOnlySubstanceUnits="false" boundaryCondition="false" constant="false">
        <notes>
          <html:p>CHARGE: 0 </html:p>
        </notes>
      </species>
      <species id="M_cpd15560_c0" name="Ubiquinone-8-c0" compartment="c0" hasOnlySubstanceUnits="false" boundaryCondition="false" constant="false">
        <notes>
          <html:p>CHARGE: 0 </html:p>
        </notes>
      </species>
      <species id="M_cpd15561_c0" name="Ubiquinol-8-c0" compartment="c0" hasOnlySubstanceUnits="false" boundaryCondition="false" constant="false">
        <notes>
          <html:p>CHARGE: 0 </html:p>
        </notes>
      </species>
      <species id="M_cpd11492_c0" name="Malonyl-acyl-carrierprotein-c0" compartment="c0" hasOnlySubstanceUnits="false" boundaryCondition="false" constant="false">
        <notes>
          <html:p>CHARGE: -2 </html:p>
        </notes>
      </species>
      <species id="M_cpd11528_c0" name="7-methyl-octanoyl-ACP-c0" compartment="c0" hasOnlySubstanceUnits="false" boundaryCondition="false" constant="false">
        <notes>
          <html:p>CHARGE: -1 </html:p>
        </notes>
      </species>
      <species id="M_cpd11529_c0" name="9-methyl-3-oxo-decanoyl-ACP-c0" compartment="c0" hasOnlySubstanceUnits="false" boundaryCondition="false" constant="false">
        <notes>
          <html:p>CHARGE: -1 </html:p>
        </notes>
      </species>
      <species id="M_cpd02557_c0" name="Farnesylfarnesylgeraniol-c0" compartment="c0" hasOnlySubstanceUnits="false" boundaryCondition="false" constant="false">
        <notes>
          <html:p>CHARGE: -2 </html:p>
        </notes>
      </species>
      <species id="M_cpd00113_c0" name="Isopentenyldiphosphate-c0" compartment="c0" hasOnlySubstanceUnits="false" boundaryCondition="false" constant="false">
        <notes>
          <html:p>CHARGE: -2 </html:p>
        </notes>
      </species>
      <species id="M_cpd02590_c0" name="all-trans-Heptaprenyl-diphosphate-c0" compartment="c0" hasOnlySubstanceUnits="false" boundaryCondition="false" constant="false">
        <notes>
          <html:p>CHARGE: -2 </html:p>
        </notes>
      </species>
      <species id="M_cpd11464_c0" name="Butyryl-ACP-c0" compartment="c0" hasOnlySubstanceUnits="false" boundaryCondition="false" constant="false">
        <notes>
          <html:p>CHARGE: -2 </html:p>
        </notes>
      </species>
      <species id="M_cpd11465_c0" name="But-2-enoyl-acyl-carrier-protein-c0" compartment="c0" hasOnlySubstanceUnits="false" boundaryCondition="false" constant="false">
        <notes>
          <html:p>CHARGE: -1 </html:p>
        </notes>
      </species>
      <species id="M_cpd03187_c0" name="Oxalosuccinate-c0" compartment="c0" hasOnlySubstanceUnits="false" boundaryCondition="false" constant="false">
        <notes>
          <html:p>CHARGE: -3 </html:p>
        </notes>
      </species>
      <species id="M_cpd00024_c0" name="2-Oxoglutarate-c0" compartment="c0" hasOnlySubstanceUnits="false" boundaryCondition="false" constant="false">
        <notes>
          <html:p>CHARGE: -2 </html:p>
        </notes>
      </species>
      <species id="M_cpd00009_c0" name="Phosphate-c0" compartment="c0" hasOnlySubstanceUnits="false" boundaryCondition="false" constant="false">
        <notes>
          <html:p>CHARGE: -2 </html:p>
        </notes>
      </species>
      <species id="M_cpd00246_c0" name="Inosine-c0" compartment="c0" hasOnlySubstanceUnits="false" boundaryCondition="false" constant="false">
        <notes>
          <html:p>CHARGE: 0 </html:p>
        </notes>
      </species>
      <species id="M_cpd00475_c0" name="Ribose-1-phosphate-c0" compartment="c0" hasOnlySubstanceUnits="false" boundaryCondition="false" constant="false">
        <notes>
          <html:p>CHARGE: -2 </html:p>
        </notes>
      </species>
      <species id="M_cpd03572_c0" name="3-Hydroxyisobutyryl-CoA-c0" compartment="c0" hasOnlySubstanceUnits="false" boundaryCondition="false" constant="false">
        <notes>
          <html:p>CHARGE: -4 </html:p>
        </notes>
      </species>
      <species id="M_cpd00876_c0" name="3-Hydroxyisobutyrate-c0" compartment="c0" hasOnlySubstanceUnits="false" boundaryCondition="false" constant="false">
        <notes>
          <html:p>CHARGE: -1 </html:p>
        </notes>
      </species>
      <species id="M_cpd00447_c0" name="Betaine-aldehyde-c0" compartment="c0" hasOnlySubstanceUnits="false" boundaryCondition="false" constant="false">
        <notes>
          <html:p>CHARGE: 1 </html:p>
        </notes>
      </species>
      <species id="M_cpd00540_c0" name="BET-c0" compartment="c0" hasOnlySubstanceUnits="false" boundaryCondition="false" constant="false">
        <notes>
          <html:p>CHARGE: 0 </html:p>
        </notes>
      </species>
      <species id="M_cpd11589_c0" name="gly-asp-L-c0" compartment="c0" hasOnlySubstanceUnits="false" boundaryCondition="false" constant="false">
        <notes>
          <html:p>CHARGE: -1 </html:p>
        </notes>
      </species>
      <species id="M_cpd00033_c0" name="Glycine-c0" compartment="c0" hasOnlySubstanceUnits="false" boundaryCondition="false" constant="false">
        <notes>
          <html:p>CHARGE: 0 </html:p>
        </notes>
      </species>
      <species id="M_cpd02519_c0" name="Guanidinoethyl-methyl-phosphate-c0" compartment="c0" hasOnlySubstanceUnits="false" boundaryCondition="false" constant="false">
        <notes>
          <html:p>CHARGE: 0 </html:p>
        </notes>
      </species>
      <species id="M_cpd02744_c0" name="N-Phosphoguanidinoethyl-methyl-phosphate-c0" compartment="c0" hasOnlySubstanceUnits="false" boundaryCondition="false" constant="false">
        <notes>
          <html:p>CHARGE: -2 </html:p>
        </notes>
      </species>
      <species id="M_cpd00038_c0" name="GTP-c0" compartment="c0" hasOnlySubstanceUnits="false" boundaryCondition="false" constant="false">
        <notes>
          <html:p>CHARGE: -3 </html:p>
        </notes>
      </species>
      <species id="M_cpd00048_c0" name="Sulfate-c0" compartment="c0" hasOnlySubstanceUnits="false" boundaryCondition="false" constant="false">
        <notes>
          <html:p>CHARGE: -2 </html:p>
        </notes>
      </species>
      <species id="M_cpd00031_c0" name="GDP-c0" compartment="c0" hasOnlySubstanceUnits="false" boundaryCondition="false" constant="false">
        <notes>
          <html:p>CHARGE: -2 </html:p>
        </notes>
      </species>
      <species id="M_cpd00193_c0" name="APS-c0" compartment="c0" hasOnlySubstanceUnits="false" boundaryCondition="false" constant="false">
        <notes>
          <html:p>CHARGE: -2 </html:p>
        </notes>
      </species>
      <species id="M_cpd00206_c0" name="dCMP-c0" compartment="c0" hasOnlySubstanceUnits="false" boundaryCondition="false" constant="false">
        <notes>
          <html:p>CHARGE: -2 </html:p>
        </notes>
      </species>
      <species id="M_cpd00068_c0" name="ITP-c0" compartment="c0" hasOnlySubstanceUnits="false" boundaryCondition="false" constant="false">
        <notes>
          <html:p>CHARGE: -3 </html:p>
        </notes>
      </species>
      <species id="M_cpd00061_c0" name="Phosphoenolpyruvate-c0" compartment="c0" hasOnlySubstanceUnits="false" boundaryCondition="false" constant="false">
        <notes>
          <html:p>CHARGE: -3 </html:p>
        </notes>
      </species>
      <species id="M_cpd00090_c0" name="IDP-c0" compartment="c0" hasOnlySubstanceUnits="false" boundaryCondition="false" constant="false">
        <notes>
          <html:p>CHARGE: -2 </html:p>
        </notes>
      </species>
      <species id="M_cpd00020_c0" name="Pyruvate-c0" compartment="c0" hasOnlySubstanceUnits="false" boundaryCondition="false" constant="false">
        <notes>
          <html:p>CHARGE: -1 </html:p>
        </notes>
      </species>
      <species id="M_cpd00070_c0" name="Malonyl-CoA-c0" compartment="c0" hasOnlySubstanceUnits="false" boundaryCondition="false" constant="false">
        <notes>
          <html:p>CHARGE: -5 </html:p>
        </notes>
      </species>
      <species id="M_cpd02375_c0" name="Adenylosuccinate-c0" compartment="c0" hasOnlySubstanceUnits="false" boundaryCondition="false" constant="false">
        <notes>
          <html:p>CHARGE: -4 </html:p>
        </notes>
      </species>
      <species id="M_cpd00106_c0" name="Fumarate-c0" compartment="c0" hasOnlySubstanceUnits="false" boundaryCondition="false" constant="false">
        <notes>
          <html:p>CHARGE: -2 </html:p>
        </notes>
      </species>
      <species id="M_cpd00052_c0" name="CTP-c0" compartment="c0" hasOnlySubstanceUnits="false" boundaryCondition="false" constant="false">
        <notes>
          <html:p>CHARGE: -3 </html:p>
        </notes>
      </species>
      <species id="M_cpd00084_c0" name="L-Cysteine-c0" compartment="c0" hasOnlySubstanceUnits="false" boundaryCondition="false" constant="false">
        <notes>
          <html:p>CHARGE: 0 </html:p>
        </notes>
      </species>
      <species id="M_cpd02201_c0" name="4-phosphopantothenate-c0" compartment="c0" hasOnlySubstanceUnits="false" boundaryCondition="false" constant="false">
        <notes>
          <html:p>CHARGE: -3 </html:p>
        </notes>
      </species>
      <species id="M_cpd02666_c0" name="R-4-Phosphopantothenoyl-L-cysteine-c0" compartment="c0" hasOnlySubstanceUnits="false" boundaryCondition="false" constant="false">
        <notes>
          <html:p>CHARGE: -3 </html:p>
        </notes>
      </species>
      <species id="M_cpd00026_c0" name="UDP-glucose-c0" compartment="c0" hasOnlySubstanceUnits="false" boundaryCondition="false" constant="false">
        <notes>
          <html:p>CHARGE: -2 </html:p>
        </notes>
      </species>
      <species id="M_cpd00144_c0" name="UDPglucuronate-c0" compartment="c0" hasOnlySubstanceUnits="false" boundaryCondition="false" constant="false">
        <notes>
          <html:p>CHARGE: -3 </html:p>
        </notes>
      </species>
      <species id="M_cpd00023_c0" name="L-Glutamate-c0" compartment="c0" hasOnlySubstanceUnits="false" boundaryCondition="false" constant="false">
        <notes>
          <html:p>CHARGE: -1 </html:p>
        </notes>
      </species>
      <species id="M_cpd02097_c0" name="L-Glutamyl-5-phosphate-c0" compartment="c0" hasOnlySubstanceUnits="false" boundaryCondition="false" constant="false">
        <notes>
          <html:p>CHARGE: -2 </html:p>
        </notes>
      </species>
      <species id="M_cpd02168_c0" name="Prephytoene-diphosphate-c0" compartment="c0" hasOnlySubstanceUnits="false" boundaryCondition="false" constant="false">
        <notes>
          <html:p>CHARGE: -2 </html:p>
        </notes>
      </species>
      <species id="M_cpd03211_c0" name="15-cis-Phytoene-c0" compartment="c0" hasOnlySubstanceUnits="false" boundaryCondition="false" constant="false">
        <notes>
          <html:p>CHARGE: 0 </html:p>
        </notes>
      </species>
      <species id="M_cpd00007_c0" name="O2-c0" compartment="c0" hasOnlySubstanceUnits="false" boundaryCondition="false" constant="false">
        <notes>
          <html:p>CHARGE: 0 </html:p>
        </notes>
      </species>
      <species id="M_cpd00077_c0" name="Catechol-c0" compartment="c0" hasOnlySubstanceUnits="false" boundaryCondition="false" constant="false">
        <notes>
          <html:p>CHARGE: 0 </html:p>
        </notes>
      </species>
      <species id="M_cpd00518_c0" name="2-Hydroxymuconic-semialdehyde-c0" compartment="c0" hasOnlySubstanceUnits="false" boundaryCondition="false" constant="false">
        <notes>
          <html:p>CHARGE: -1 </html:p>
        </notes>
      </species>
      <species id="M_cpd00201_c0" name="10-Formyltetrahydrofolate-c0" compartment="c0" hasOnlySubstanceUnits="false" boundaryCondition="false" constant="false">
        <notes>
          <html:p>CHARGE: -2 </html:p>
        </notes>
      </species>
      <species id="M_cpd03524_c0" name="10-Formyl-THF-L-glutamate-c0" compartment="c0" hasOnlySubstanceUnits="false" boundaryCondition="false" constant="false">
        <notes>
          <html:p>CHARGE: -3 </html:p>
        </notes>
      </species>
      <species id="M_cpd00093_c0" name="Anthranilate-c0" compartment="c0" hasOnlySubstanceUnits="false" boundaryCondition="false" constant="false">
        <notes>
          <html:p>CHARGE: -1 </html:p>
        </notes>
      </species>
      <species id="M_cpd02014_c0" name="N-Malonylanthranilate-c0" compartment="c0" hasOnlySubstanceUnits="false" boundaryCondition="false" constant="false">
        <notes>
          <html:p>CHARGE: -2 </html:p>
        </notes>
      </species>
      <species id="M_cpd00477_c0" name="N-Acetyl-L-glutamate-c0" compartment="c0" hasOnlySubstanceUnits="false" boundaryCondition="false" constant="false">
        <notes>
          <html:p>CHARGE: -2 </html:p>
        </notes>
      </species>
      <species id="M_cpd00654_c0" name="Deoxycytidine-c0" compartment="c0" hasOnlySubstanceUnits="false" boundaryCondition="false" constant="false">
        <notes>
          <html:p>CHARGE: 0 </html:p>
        </notes>
      </species>
      <species id="M_cpd11503_c0" name="6-methyl-octanoyl-ACP-c0" compartment="c0" hasOnlySubstanceUnits="false" boundaryCondition="false" constant="false">
        <notes>
          <html:p>CHARGE: -1 </html:p>
        </notes>
      </species>
      <species id="M_cpd11504_c0" name="8-methyl-3-oxo-decanoyl-ACP-c0" compartment="c0" hasOnlySubstanceUnits="false" boundaryCondition="false" constant="false">
        <notes>
          <html:p>CHARGE: -1 </html:p>
        </notes>
      </species>
      <species id="M_cpd03640_c0" name="6-Oxohexanoate-c0" compartment="c0" hasOnlySubstanceUnits="false" boundaryCondition="false" constant="false">
        <notes>
          <html:p>CHARGE: -1 </html:p>
        </notes>
      </species>
      <species id="M_cpd03643_c0" name="Cyclohexan-1-2-dione-c0" compartment="c0" hasOnlySubstanceUnits="false" boundaryCondition="false" constant="false">
        <notes>
          <html:p>CHARGE: 0 </html:p>
        </notes>
      </species>
      <species id="M_cpd11543_c0" name="15-methyl-trans-hexa-dec-2-enoyl-ACP-c0" compartment="c0" hasOnlySubstanceUnits="false" boundaryCondition="false" constant="false">
        <notes>
          <html:p>CHARGE: -1 </html:p>
        </notes>
      </species>
      <species id="M_cpd11544_c0" name="15-methyl-hexa-decanoyl-ACP-c0" compartment="c0" hasOnlySubstanceUnits="false" boundaryCondition="false" constant="false">
        <notes>
          <html:p>CHARGE: -2 </html:p>
        </notes>
      </species>
      <species id="M_cpd03349_c0" name="5-Hydroxykynurenamine-c0" compartment="c0" hasOnlySubstanceUnits="false" boundaryCondition="false" constant="false">
        <notes>
          <html:p>CHARGE: 1 </html:p>
        </notes>
      </species>
      <species id="M_cpd03362_c0" name="5-Hydroxykynurenine-c0" compartment="c0" hasOnlySubstanceUnits="false" boundaryCondition="false" constant="false">
        <notes>
          <html:p>CHARGE: 0 </html:p>
        </notes>
      </species>
      <species id="M_cpd00199_c0" name="4-Oxobutanoate-c0" compartment="c0" hasOnlySubstanceUnits="false" boundaryCondition="false" constant="false">
        <notes>
          <html:p>CHARGE: -1 </html:p>
        </notes>
      </species>
      <species id="M_cpd00036_c0" name="Succinate-c0" compartment="c0" hasOnlySubstanceUnits="false" boundaryCondition="false" constant="false">
        <notes>
          <html:p>CHARGE: -2 </html:p>
        </notes>
      </species>
      <species id="M_cpd02021_c0" name="Succinylbenzoyl-CoA-c0" compartment="c0" hasOnlySubstanceUnits="false" boundaryCondition="false" constant="false">
        <notes>
          <html:p>CHARGE: -5 </html:p>
        </notes>
      </species>
      <species id="M_cpd02295_c0" name="1-4-Dihydroxy-2-naphthoate-c0" compartment="c0" hasOnlySubstanceUnits="false" boundaryCondition="false" constant="false">
        <notes>
          <html:p>CHARGE: -1 </html:p>
        </notes>
      </species>
      <species id="M_cpd00259_c0" name="D-Lyxulose-c0" compartment="c0" hasOnlySubstanceUnits="false" boundaryCondition="false" constant="false">
        <notes>
          <html:p>CHARGE: 0 </html:p>
        </notes>
      </species>
      <species id="M_cpd00198_c0" name="D-Xylulose5-phosphate-c0" compartment="c0" hasOnlySubstanceUnits="false" boundaryCondition="false" constant="false">
        <notes>
          <html:p>CHARGE: -2 </html:p>
        </notes>
      </species>
      <species id="M_cpd00072_c0" name="D-fructose-6-phosphate-c0" compartment="c0" hasOnlySubstanceUnits="false" boundaryCondition="false" constant="false">
        <notes>
          <html:p>CHARGE: -2 </html:p>
        </notes>
      </species>
      <species id="M_cpd00290_c0" name="D-fructose-1-6-bisphosphate-c0" compartment="c0" hasOnlySubstanceUnits="false" boundaryCondition="false" constant="false">
        <notes>
          <html:p>CHARGE: -4 </html:p>
        </notes>
      </species>
      <species id="M_cpd00101_c0" name="ribose-5-phosphate-c0" compartment="c0" hasOnlySubstanceUnits="false" boundaryCondition="false" constant="false">
        <notes>
          <html:p>CHARGE: -2 </html:p>
        </notes>
      </species>
      <species id="M_cpd00847_c0" name="Ribose-1-5-bisphosphate-c0" compartment="c0" hasOnlySubstanceUnits="false" boundaryCondition="false" constant="false">
        <notes>
          <html:p>CHARGE: -2 </html:p>
        </notes>
      </species>
      <species id="M_cpd15317_c0" name="1-Acyl-sn-glycero-3-phosphoethanolamine-hexadec-9-enoyl-c0" compartment="c0" hasOnlySubstanceUnits="false" boundaryCondition="false" constant="false">
        <notes>
          <html:p>CHARGE: 0 </html:p>
        </notes>
      </species>
      <species id="M_cpd00908_c0" name="Glycerophosphoethanolamine-c0" compartment="c0" hasOnlySubstanceUnits="false" boundaryCondition="false" constant="false">
        <notes>
          <html:p>CHARGE: 0 </html:p>
        </notes>
      </species>
      <species id="M_cpd15237_c0" name="hexadecenoate-c0" compartment="c0" hasOnlySubstanceUnits="false" boundaryCondition="false" constant="false">
        <notes>
          <html:p>CHARGE: -1 </html:p>
        </notes>
      </species>
      <species id="M_cpd11576_e0" name="L-methionine-R-oxide-e0" compartment="e0" hasOnlySubstanceUnits="false" boundaryCondition="false" constant="false">
        <notes>
          <html:p>CHARGE: 0 </html:p>
        </notes>
      </species>
      <species id="M_cpd11576_c0" name="L-methionine-R-oxide-c0" compartment="c0" hasOnlySubstanceUnits="false" boundaryCondition="false" constant="false">
        <notes>
          <html:p>CHARGE: 0 </html:p>
        </notes>
      </species>
      <species id="M_cpd00191_c0" name="3-Oxopropanoate-c0" compartment="c0" hasOnlySubstanceUnits="false" boundaryCondition="false" constant="false">
        <notes>
          <html:p>CHARGE: -1 </html:p>
        </notes>
      </species>
      <species id="M_cpd04097_c0" name="Pb-c0" compartment="c0" hasOnlySubstanceUnits="false" boundaryCondition="false" constant="false">
        <notes>
          <html:p>CHARGE: 2 </html:p>
        </notes>
      </species>
      <species id="M_cpd04097_e0" name="Pb-e0" compartment="e0" hasOnlySubstanceUnits="false" boundaryCondition="false" constant="false">
        <notes>
          <html:p>CHARGE: 2 </html:p>
        </notes>
      </species>
      <species id="M_cpd00311_c0" name="Guanosine-c0" compartment="c0" hasOnlySubstanceUnits="false" boundaryCondition="false" constant="false">
        <notes>
          <html:p>CHARGE: 0 </html:p>
        </notes>
      </species>
      <species id="M_cpd00013_c0" name="NH3-c0" compartment="c0" hasOnlySubstanceUnits="false" boundaryCondition="false" constant="false">
        <notes>
          <html:p>CHARGE: 1 </html:p>
        </notes>
      </species>
      <species id="M_cpd01217_c0" name="Xanthosine-c0" compartment="c0" hasOnlySubstanceUnits="false" boundaryCondition="false" constant="false">
        <notes>
          <html:p>CHARGE: 0 </html:p>
        </notes>
      </species>
      <species id="M_cpd00807_c0" name="L-histidinol-phosphate-c0" compartment="c0" hasOnlySubstanceUnits="false" boundaryCondition="false" constant="false">
        <notes>
          <html:p>CHARGE: -1 </html:p>
        </notes>
      </species>
      <species id="M_cpd00930_c0" name="imidazole-acetol-phosphate-c0" compartment="c0" hasOnlySubstanceUnits="false" boundaryCondition="false" constant="false">
        <notes>
          <html:p>CHARGE: -2 </html:p>
        </notes>
      </species>
      <species id="M_cpd11727_c0" name="N-Acyl-D-mannosamine-6-phosphate-c0" compartment="c0" hasOnlySubstanceUnits="false" boundaryCondition="false" constant="false">
        <notes>
          <html:p>CHARGE: -1 </html:p>
        </notes>
      </species>
      <species id="M_cpd12473_c0" name="N-Acyl-D-glucosamine-6-phosphate-c0" compartment="c0" hasOnlySubstanceUnits="false" boundaryCondition="false" constant="false">
        <notes>
          <html:p>CHARGE: -1 </html:p>
        </notes>
      </species>
      <species id="M_cpd03414_c0" name="UroporphyrinogenI-c0" compartment="c0" hasOnlySubstanceUnits="false" boundaryCondition="false" constant="false">
        <notes>
          <html:p>CHARGE: -8 </html:p>
        </notes>
      </species>
      <species id="M_cpd03416_c0" name="CoproporphyrinogenI-c0" compartment="c0" hasOnlySubstanceUnits="false" boundaryCondition="false" constant="false">
        <notes>
          <html:p>CHARGE: -4 </html:p>
        </notes>
      </species>
      <species id="M_cpd11999_c0" name="Deoxylimonate-c0" compartment="c0" hasOnlySubstanceUnits="false" boundaryCondition="false" constant="false">
        <notes>
          <html:p>CHARGE: -1 </html:p>
        </notes>
      </species>
      <species id="M_cpd12503_c0" name="Deoxylimononic-acid-D-ring-lactone-c0" compartment="c0" hasOnlySubstanceUnits="false" boundaryCondition="false" constant="false">
        <notes>
          <html:p>CHARGE: -2 </html:p>
        </notes>
      </species>
      <species id="M_cpd00118_c0" name="Putrescine-c0" compartment="c0" hasOnlySubstanceUnits="false" boundaryCondition="false" constant="false">
        <notes>
          <html:p>CHARGE: 2 </html:p>
        </notes>
      </species>
      <species id="M_cpd00264_c0" name="Spermidine-c0" compartment="c0" hasOnlySubstanceUnits="false" boundaryCondition="false" constant="false">
        <notes>
          <html:p>CHARGE: 3 </html:p>
        </notes>
      </species>
      <species id="M_cpd00726_c0" name="1-3-Propanediamine-c0" compartment="c0" hasOnlySubstanceUnits="false" boundaryCondition="false" constant="false">
        <notes>
          <html:p>CHARGE: 2 </html:p>
        </notes>
      </species>
      <species id="M_cpd03802_c0" name="Homospermidine-c0" compartment="c0" hasOnlySubstanceUnits="false" boundaryCondition="false" constant="false">
        <notes>
          <html:p>CHARGE: 3 </html:p>
        </notes>
      </species>
      <species id="M_cpd02961_c0" name="Dihydroneopterin-c0" compartment="c0" hasOnlySubstanceUnits="false" boundaryCondition="false" constant="false">
        <notes>
          <html:p>CHARGE: 0 </html:p>
        </notes>
      </species>
      <species id="M_cpd00229_c0" name="Glycolaldehyde-c0" compartment="c0" hasOnlySubstanceUnits="false" boundaryCondition="false" constant="false">
        <notes>
          <html:p>CHARGE: 0 </html:p>
        </notes>
      </species>
      <species id="M_cpd00954_c0" name="6-hydroxymethyl-dihydropterin-c0" compartment="c0" hasOnlySubstanceUnits="false" boundaryCondition="false" constant="false">
        <notes>
          <html:p>CHARGE: 0 </html:p>
        </notes>
      </species>
      <species id="M_cpd00808_c0" name="L-ribulose-5-phosphate-c0" compartment="c0" hasOnlySubstanceUnits="false" boundaryCondition="false" constant="false">
        <notes>
          <html:p>CHARGE: -2 </html:p>
        </notes>
      </species>
      <species id="M_cpd00202_c0" name="DMAPP-c0" compartment="c0" hasOnlySubstanceUnits="false" boundaryCondition="false" constant="false">
        <notes>
          <html:p>CHARGE: -2 </html:p>
        </notes>
      </species>
      <species id="M_cpd08615_c0" name="1-Hydroxy-2-methyl-2-butenyl-4-diphosphate-c0" compartment="c0" hasOnlySubstanceUnits="false" boundaryCondition="false" constant="false">
        <notes>
          <html:p>CHARGE: -2 </html:p>
        </notes>
      </species>
      <species id="M_cpd00025_c0" name="H2O2-c0" compartment="c0" hasOnlySubstanceUnits="false" boundaryCondition="false" constant="false">
        <notes>
          <html:p>CHARGE: 0 </html:p>
        </notes>
      </species>
      <species id="M_cpd11540_c0" name="13-methyl-tetra-decanoyl-ACP-c0" compartment="c0" hasOnlySubstanceUnits="false" boundaryCondition="false" constant="false">
        <notes>
          <html:p>CHARGE: -2 </html:p>
        </notes>
      </species>
      <species id="M_cpd11541_c0" name="15-methyl-3-oxo-hexa-decanoyl-ACP-c0" compartment="c0" hasOnlySubstanceUnits="false" boundaryCondition="false" constant="false">
        <notes>
          <html:p>CHARGE: -1 </html:p>
        </notes>
      </species>
      <species id="M_cpd00080_c0" name="Glycerol-3-phosphate-c0" compartment="c0" hasOnlySubstanceUnits="false" boundaryCondition="false" constant="false">
        <notes>
          <html:p>CHARGE: -2 </html:p>
        </notes>
      </species>
      <species id="M_cpd15686_c0" name="CDP-1-2-diisopentadecanoylglycerol-c0" compartment="c0" hasOnlySubstanceUnits="false" boundaryCondition="false" constant="false">
        <notes>
          <html:p>CHARGE: -2 </html:p>
        </notes>
      </species>
      <species id="M_cpd15719_c0" name="Diisopentadecanoylphosphatidylglycerophosphate-c0" compartment="c0" hasOnlySubstanceUnits="false" boundaryCondition="false" constant="false">
        <notes>
          <html:p>CHARGE: -2 </html:p>
        </notes>
      </species>
      <species id="M_cpd15682_c0" name="1-2-diisohexadecanoyl-sn-glycerol-3-phosphate-c0" compartment="c0" hasOnlySubstanceUnits="false" boundaryCondition="false" constant="false">
        <notes>
          <html:p>CHARGE: -1 </html:p>
        </notes>
      </species>
      <species id="M_cpd15688_c0" name="CDP-1-2-diisohexadecanoylglycerol-c0" compartment="c0" hasOnlySubstanceUnits="false" boundaryCondition="false" constant="false">
        <notes>
          <html:p>CHARGE: -2 </html:p>
        </notes>
      </species>
      <species id="M_cpd00350_c0" name="Farnesyldiphosphate-c0" compartment="c0" hasOnlySubstanceUnits="false" boundaryCondition="false" constant="false">
        <notes>
          <html:p>CHARGE: -2 </html:p>
        </notes>
      </species>
      <species id="M_cpd00289_c0" name="Geranylgeranyl-diphosphate-c0" compartment="c0" hasOnlySubstanceUnits="false" boundaryCondition="false" constant="false">
        <notes>
          <html:p>CHARGE: -2 </html:p>
        </notes>
      </species>
      <species id="M_cpd02498_c0" name="2-3-Dihydroxy-isovalerate-c0" compartment="c0" hasOnlySubstanceUnits="false" boundaryCondition="false" constant="false">
        <notes>
          <html:p>CHARGE: -1 </html:p>
        </notes>
      </species>
      <species id="M_cpd00123_c0" name="3-Methyl-2-oxobutanoate-c0" compartment="c0" hasOnlySubstanceUnits="false" boundaryCondition="false" constant="false">
        <notes>
          <html:p>CHARGE: -1 </html:p>
        </notes>
      </species>
      <species id="M_cpd00171_c0" name="D-Ribulose5-phosphate-c0" compartment="c0" hasOnlySubstanceUnits="false" boundaryCondition="false" constant="false">
        <notes>
          <html:p>CHARGE: -2 </html:p>
        </notes>
      </species>
      <species id="M_cpd00047_c0" name="Formate-c0" compartment="c0" hasOnlySubstanceUnits="false" boundaryCondition="false" constant="false">
        <notes>
          <html:p>CHARGE: -1 </html:p>
        </notes>
      </species>
      <species id="M_cpd11225_c0" name="3-4-dihydroxy-2-butanone4-phosphate-c0" compartment="c0" hasOnlySubstanceUnits="false" boundaryCondition="false" constant="false">
        <notes>
          <html:p>CHARGE: -2 </html:p>
        </notes>
      </species>
      <species id="M_cpd11536_c0" name="11-methyl-dodecanoyl-ACP-c0" compartment="c0" hasOnlySubstanceUnits="false" boundaryCondition="false" constant="false">
        <notes>
          <html:p>CHARGE: -1 </html:p>
        </notes>
      </species>
      <species id="M_cpd11537_c0" name="13-methyl-3-oxo-tetra-decanoyl-ACP-c0" compartment="c0" hasOnlySubstanceUnits="false" boundaryCondition="false" constant="false">
        <notes>
          <html:p>CHARGE: -1 </html:p>
        </notes>
      </species>
      <species id="M_cpd02465_c0" name="tetrahydrodipicolinate-c0" compartment="c0" hasOnlySubstanceUnits="false" boundaryCondition="false" constant="false">
        <notes>
          <html:p>CHARGE: -2 </html:p>
        </notes>
      </species>
      <species id="M_cpd03289_c0" name="L-2-Acetamido-6-oxopimelate-c0" compartment="c0" hasOnlySubstanceUnits="false" boundaryCondition="false" constant="false">
        <notes>
          <html:p>CHARGE: -2 </html:p>
        </notes>
      </species>
      <species id="M_cpd00342_c0" name="N-Acetylornithine-c0" compartment="c0" hasOnlySubstanceUnits="false" boundaryCondition="false" constant="false">
        <notes>
          <html:p>CHARGE: 0 </html:p>
        </notes>
      </species>
      <species id="M_cpd00064_c0" name="Ornithine-c0" compartment="c0" hasOnlySubstanceUnits="false" boundaryCondition="false" constant="false">
        <notes>
          <html:p>CHARGE: 1 </html:p>
        </notes>
      </species>
      <species id="M_cpd00585_c0" name="Creatinine-c0" compartment="c0" hasOnlySubstanceUnits="false" boundaryCondition="false" constant="false">
        <notes>
          <html:p>CHARGE: 0 </html:p>
        </notes>
      </species>
      <species id="M_cpd01679_c0" name="N-Methylhydantoin-c0" compartment="c0" hasOnlySubstanceUnits="false" boundaryCondition="false" constant="false">
        <notes>
          <html:p>CHARGE: 0 </html:p>
        </notes>
      </species>
      <species id="M_cpd00033_e0" name="Glycine-e0" compartment="e0" hasOnlySubstanceUnits="false" boundaryCondition="false" constant="false">
        <notes>
          <html:p>CHARGE: 0 </html:p>
        </notes>
      </species>
      <species id="M_cpd11597_e0" name="ARSENOBETAINE-e0" compartment="e0" hasOnlySubstanceUnits="false" boundaryCondition="false" constant="false">
        <notes>
          <html:p>CHARGE: 0 </html:p>
        </notes>
      </species>
      <species id="M_cpd11597_c0" name="ARSENOBETAINE-c0" compartment="c0" hasOnlySubstanceUnits="false" boundaryCondition="false" constant="false">
        <notes>
          <html:p>CHARGE: 0 </html:p>
        </notes>
      </species>
      <species id="M_cpd01647_c0" name="2-Phenylacetamide-c0" compartment="c0" hasOnlySubstanceUnits="false" boundaryCondition="false" constant="false">
        <notes>
          <html:p>CHARGE: 0 </html:p>
        </notes>
      </species>
      <species id="M_cpd00430_c0" name="PACT-c0" compartment="c0" hasOnlySubstanceUnits="false" boundaryCondition="false" constant="false">
        <notes>
          <html:p>CHARGE: 0 </html:p>
        </notes>
      </species>
      <species id="M_cpd00208_c0" name="LACT-c0" compartment="c0" hasOnlySubstanceUnits="false" boundaryCondition="false" constant="false">
        <notes>
          <html:p>CHARGE: 0 </html:p>
        </notes>
      </species>
      <species id="M_cpd00390_c0" name="CDP-glucose-c0" compartment="c0" hasOnlySubstanceUnits="false" boundaryCondition="false" constant="false">
        <notes>
          <html:p>CHARGE: -2 </html:p>
        </notes>
      </species>
      <species id="M_cpd00897_c0" name="CDP-4-dehydro-6-deoxy-D-glucose-c0" compartment="c0" hasOnlySubstanceUnits="false" boundaryCondition="false" constant="false">
        <notes>
          <html:p>CHARGE: -2 </html:p>
        </notes>
      </species>
      <species id="M_cpd02333_c0" name="Quinolinate-c0" compartment="c0" hasOnlySubstanceUnits="false" boundaryCondition="false" constant="false">
        <notes>
          <html:p>CHARGE: -2 </html:p>
        </notes>
      </species>
      <species id="M_cpd00095_c0" name="Glycerone-phosphate-c0" compartment="c0" hasOnlySubstanceUnits="false" boundaryCondition="false" constant="false">
        <notes>
          <html:p>CHARGE: -2 </html:p>
        </notes>
      </species>
      <species id="M_cpd03470_c0" name="Iminoaspartate-c0" compartment="c0" hasOnlySubstanceUnits="false" boundaryCondition="false" constant="false">
        <notes>
          <html:p>CHARGE: -2 </html:p>
        </notes>
      </species>
      <species id="M_cpd00860_c0" name="Succinyldihydrolipoamide-c0" compartment="c0" hasOnlySubstanceUnits="false" boundaryCondition="false" constant="false">
        <notes>
          <html:p>CHARGE: -1 </html:p>
        </notes>
      </species>
      <species id="M_cpd12232_c0" name="Nucleoside-phosphate-c0" compartment="c0" hasOnlySubstanceUnits="false" boundaryCondition="false" constant="false">
        <notes>
          <html:p>CHARGE: -1 </html:p>
        </notes>
      </species>
      <species id="M_cpd00354_c0" name="NDP-c0" compartment="c0" hasOnlySubstanceUnits="false" boundaryCondition="false" constant="false">
        <notes>
          <html:p>CHARGE: -2 </html:p>
        </notes>
      </species>
      <species id="M_cpd11585_e0" name="L-alanylglycine-e0" compartment="e0" hasOnlySubstanceUnits="false" boundaryCondition="false" constant="false">
        <notes>
          <html:p>CHARGE: 0 </html:p>
        </notes>
      </species>
      <species id="M_cpd11585_c0" name="L-alanylglycine-c0" compartment="c0" hasOnlySubstanceUnits="false" boundaryCondition="false" constant="false">
        <notes>
          <html:p>CHARGE: 0 </html:p>
        </notes>
      </species>
      <species id="M_cpd00162_c0" name="Aminoethanol-c0" compartment="c0" hasOnlySubstanceUnits="false" boundaryCondition="false" constant="false">
        <notes>
          <html:p>CHARGE: 1 </html:p>
        </notes>
      </species>
      <species id="M_cpd00071_c0" name="Acetaldehyde-c0" compartment="c0" hasOnlySubstanceUnits="false" boundaryCondition="false" constant="false">
        <notes>
          <html:p>CHARGE: 0 </html:p>
        </notes>
      </species>
      <species id="M_cpd00519_c0" name="D-methylmalonyl-CoA-c0" compartment="c0" hasOnlySubstanceUnits="false" boundaryCondition="false" constant="false">
        <notes>
          <html:p>CHARGE: -5 </html:p>
        </notes>
      </species>
      <species id="M_cpd00086_c0" name="Propionyl-CoA-c0" compartment="c0" hasOnlySubstanceUnits="false" boundaryCondition="false" constant="false">
        <notes>
          <html:p>CHARGE: -4 </html:p>
        </notes>
      </species>
      <species id="M_cpd00222_c0" name="GLCN-c0" compartment="c0" hasOnlySubstanceUnits="false" boundaryCondition="false" constant="false">
        <notes>
          <html:p>CHARGE: -1 </html:p>
        </notes>
      </species>
      <species id="M_cpd00176_c0" name="2-keto-3-deoxygluconate-c0" compartment="c0" hasOnlySubstanceUnits="false" boundaryCondition="false" constant="false">
        <notes>
          <html:p>CHARGE: -1 </html:p>
        </notes>
      </species>
      <species id="M_cpd00236_c0" name="D-Erythrose4-phosphate-c0" compartment="c0" hasOnlySubstanceUnits="false" boundaryCondition="false" constant="false">
        <notes>
          <html:p>CHARGE: -2 </html:p>
        </notes>
      </species>
      <species id="M_cpd02147_c0" name="4-Phosphoerythronate-c0" compartment="c0" hasOnlySubstanceUnits="false" boundaryCondition="false" constant="false">
        <notes>
          <html:p>CHARGE: -3 </html:p>
        </notes>
      </species>
      <species id="M_cpd11582_e0" name="ala-L-Thr-L-e0" compartment="e0" hasOnlySubstanceUnits="false" boundaryCondition="false" constant="false">
        <notes>
          <html:p>CHARGE: 0 </html:p>
        </notes>
      </species>
      <species id="M_cpd11582_c0" name="ala-L-Thr-L-c0" compartment="c0" hasOnlySubstanceUnits="false" boundaryCondition="false" constant="false">
        <notes>
          <html:p>CHARGE: 0 </html:p>
        </notes>
      </species>
      <species id="M_cpd11767_c0" name="tRNA-uridine-c0" compartment="c0" hasOnlySubstanceUnits="false" boundaryCondition="false" constant="false">
        <notes>
          <html:p>CHARGE: -3 </html:p>
        </notes>
      </species>
      <species id="M_cpd00147_c0" name="5-Methylthioadenosine-c0" compartment="c0" hasOnlySubstanceUnits="false" boundaryCondition="false" constant="false">
        <notes>
          <html:p>CHARGE: 0 </html:p>
        </notes>
      </species>
      <species id="M_cpd12564_c0" name="tRNA-3-3-amino-3-carboxypropyl-uridine-c0" compartment="c0" hasOnlySubstanceUnits="false" boundaryCondition="false" constant="false">
        <notes>
          <html:p>CHARGE: -4 </html:p>
        </notes>
      </species>
      <species id="M_cpd00287_c0" name="3-Oxo-2-methylpropanoate-c0" compartment="c0" hasOnlySubstanceUnits="false" boundaryCondition="false" constant="false">
        <notes>
          <html:p>CHARGE: -1 </html:p>
        </notes>
      </species>
      <species id="M_cpd00012_e0" name="PPi-e0" compartment="e0" hasOnlySubstanceUnits="false" boundaryCondition="false" constant="false">
        <notes>
          <html:p>CHARGE: -3 </html:p>
        </notes>
      </species>
      <species id="M_cpd00810_c0" name="Orotidylic-acid-c0" compartment="c0" hasOnlySubstanceUnits="false" boundaryCondition="false" constant="false">
        <notes>
          <html:p>CHARGE: -3 </html:p>
        </notes>
      </species>
      <species id="M_cpd00091_c0" name="UMP-c0" compartment="c0" hasOnlySubstanceUnits="false" boundaryCondition="false" constant="false">
        <notes>
          <html:p>CHARGE: -2 </html:p>
        </notes>
      </species>
      <species id="M_cpd00258_c0" name="D-Ribulose-c0" compartment="c0" hasOnlySubstanceUnits="false" boundaryCondition="false" constant="false">
        <notes>
          <html:p>CHARGE: 0 </html:p>
        </notes>
      </species>
      <species id="M_cpd02654_c0" name="4-Methyl-5-2-phosphoethyl-thiazole-c0" compartment="c0" hasOnlySubstanceUnits="false" boundaryCondition="false" constant="false">
        <notes>
          <html:p>CHARGE: -2 </html:p>
        </notes>
      </species>
      <species id="M_cpd02894_c0" name="4-Amino-2-methyl-5-diphosphomethylpyrimidine-c0" compartment="c0" hasOnlySubstanceUnits="false" boundaryCondition="false" constant="false">
        <notes>
          <html:p>CHARGE: -2 </html:p>
        </notes>
      </species>
      <species id="M_cpd00793_c0" name="Thiamine-phosphate-c0" compartment="c0" hasOnlySubstanceUnits="false" boundaryCondition="false" constant="false">
        <notes>
          <html:p>CHARGE: -1 </html:p>
        </notes>
      </species>
      <species id="M_cpd01960_c0" name="2-Oxohept-3-enedioate-c0" compartment="c0" hasOnlySubstanceUnits="false" boundaryCondition="false" constant="false">
        <notes>
          <html:p>CHARGE: -2 </html:p>
        </notes>
      </species>
      <species id="M_cpd03326_c0" name="2-Hydroxyhepta-2-4-dienedioate-c0" compartment="c0" hasOnlySubstanceUnits="false" boundaryCondition="false" constant="false">
        <notes>
          <html:p>CHARGE: -2 </html:p>
        </notes>
      </species>
      <species id="M_cpd15350_c0" name="2-dodecanoyl-sn-glycerol-3-phosphate-c0" compartment="c0" hasOnlySubstanceUnits="false" boundaryCondition="false" constant="false">
        <notes>
          <html:p>CHARGE: -1 </html:p>
        </notes>
      </species>
      <species id="M_cpd01741_c0" name="ddca-c0" compartment="c0" hasOnlySubstanceUnits="false" boundaryCondition="false" constant="false">
        <notes>
          <html:p>CHARGE: -1 </html:p>
        </notes>
      </species>
      <species id="M_cpd03708_c0" name="2-4-Dihydroxyhept-2-enedioate-c0" compartment="c0" hasOnlySubstanceUnits="false" boundaryCondition="false" constant="false">
        <notes>
          <html:p>CHARGE: -2 </html:p>
        </notes>
      </species>
      <species id="M_cpd00135_c0" name="Homocysteine-c0" compartment="c0" hasOnlySubstanceUnits="false" boundaryCondition="false" constant="false">
        <notes>
          <html:p>CHARGE: 0 </html:p>
        </notes>
      </species>
      <species id="M_cpd00424_c0" name="Cystathionine-c0" compartment="c0" hasOnlySubstanceUnits="false" boundaryCondition="false" constant="false">
        <notes>
          <html:p>CHARGE: 0 </html:p>
        </notes>
      </species>
      <species id="M_cpd00019_c0" name="Adenosyl-homocysteine-c0" compartment="c0" hasOnlySubstanceUnits="false" boundaryCondition="false" constant="false">
        <notes>
          <html:p>CHARGE: 0 </html:p>
        </notes>
      </species>
      <species id="M_cpd02738_c0" name="5-Methyltetrahydropteroyltri-L-glutamate-c0" compartment="c0" hasOnlySubstanceUnits="false" boundaryCondition="false" constant="false">
        <notes>
          <html:p>CHARGE: -4 </html:p>
        </notes>
      </species>
      <species id="M_cpd02555_c0" name="Tetrahydropteroyltri-L-glutamate-c0" compartment="c0" hasOnlySubstanceUnits="false" boundaryCondition="false" constant="false">
        <notes>
          <html:p>CHARGE: -4 </html:p>
        </notes>
      </species>
      <species id="M_cpd02350_c0" name="2-6-Dioxo-6-phenylhexanoate-c0" compartment="c0" hasOnlySubstanceUnits="false" boundaryCondition="false" constant="false">
        <notes>
          <html:p>CHARGE: -1 </html:p>
        </notes>
      </species>
      <species id="M_cpd00935_c0" name="2-6-Dioxo-6-phenylhexa-3-enoate-c0" compartment="c0" hasOnlySubstanceUnits="false" boundaryCondition="false" constant="false">
        <notes>
          <html:p>CHARGE: -1 </html:p>
        </notes>
      </species>
      <species id="M_cpd11586_e0" name="ala-L-glu-L-e0" compartment="e0" hasOnlySubstanceUnits="false" boundaryCondition="false" constant="false">
        <notes>
          <html:p>CHARGE: -1 </html:p>
        </notes>
      </species>
      <species id="M_cpd11586_c0" name="ala-L-glu-L-c0" compartment="c0" hasOnlySubstanceUnits="false" boundaryCondition="false" constant="false">
        <notes>
          <html:p>CHARGE: -1 </html:p>
        </notes>
      </species>
      <species id="M_cpd00307_c0" name="Cytosine-c0" compartment="c0" hasOnlySubstanceUnits="false" boundaryCondition="false" constant="false">
        <notes>
          <html:p>CHARGE: 0 </html:p>
        </notes>
      </species>
      <species id="M_cpd00092_c0" name="Uracil-c0" compartment="c0" hasOnlySubstanceUnits="false" boundaryCondition="false" constant="false">
        <notes>
          <html:p>CHARGE: 0 </html:p>
        </notes>
      </species>
      <species id="M_cpd01030_e0" name="Salicin-e0" compartment="e0" hasOnlySubstanceUnits="false" boundaryCondition="false" constant="false">
        <notes>
          <html:p>CHARGE: 0 </html:p>
        </notes>
      </species>
      <species id="M_cpd03698_c0" name="Salicin-6P-c0" compartment="c0" hasOnlySubstanceUnits="false" boundaryCondition="false" constant="false">
        <notes>
          <html:p>CHARGE: -2 </html:p>
        </notes>
      </species>
      <species id="M_cpd00309_c0" name="XAN-c0" compartment="c0" hasOnlySubstanceUnits="false" boundaryCondition="false" constant="false">
        <notes>
          <html:p>CHARGE: 0 </html:p>
        </notes>
      </species>
      <species id="M_cpd11573_c0" name="Octodecanoyl-ACP-c0" compartment="c0" hasOnlySubstanceUnits="false" boundaryCondition="false" constant="false">
        <notes>
          <html:p>CHARGE: -2 </html:p>
        </notes>
      </species>
      <species id="M_cpd00327_c0" name="strcoa-c0" compartment="c0" hasOnlySubstanceUnits="false" boundaryCondition="false" constant="false">
        <notes>
          <html:p>CHARGE: -4 </html:p>
        </notes>
      </species>
      <species id="M_cpd11437_c0" name="fa3coa-c0" compartment="c0" hasOnlySubstanceUnits="false" boundaryCondition="false" constant="false">
        <notes>
          <html:p>CHARGE: -3 </html:p>
        </notes>
      </species>
      <species id="M_cpd02210_c0" name="Indoleglycerol-phosphate-c0" compartment="c0" hasOnlySubstanceUnits="false" boundaryCondition="false" constant="false">
        <notes>
          <html:p>CHARGE: -2 </html:p>
        </notes>
      </species>
      <species id="M_cpd00102_c0" name="Glyceraldehyde3-phosphate-c0" compartment="c0" hasOnlySubstanceUnits="false" boundaryCondition="false" constant="false">
        <notes>
          <html:p>CHARGE: -2 </html:p>
        </notes>
      </species>
      <species id="M_cpd00359_c0" name="indol-c0" compartment="c0" hasOnlySubstanceUnits="false" boundaryCondition="false" constant="false">
        <notes>
          <html:p>CHARGE: 0 </html:p>
        </notes>
      </species>
      <species id="M_cpd15325_c0" name="1-dodecanoyl-sn-glycerol-3-phosphate-c0" compartment="c0" hasOnlySubstanceUnits="false" boundaryCondition="false" constant="false">
        <notes>
          <html:p>CHARGE: -2 </html:p>
        </notes>
      </species>
      <species id="M_cpd01673_c0" name="Kievitone-hydrate-c0" compartment="c0" hasOnlySubstanceUnits="false" boundaryCondition="false" constant="false">
        <notes>
          <html:p>CHARGE: 0 </html:p>
        </notes>
      </species>
      <species id="M_cpd01117_c0" name="Kievitone-c0" compartment="c0" hasOnlySubstanceUnits="false" boundaryCondition="false" constant="false">
        <notes>
          <html:p>CHARGE: 0 </html:p>
        </notes>
      </species>
      <species id="M_cpd12225_c0" name="Dihydrolipolprotein-c0" compartment="c0" hasOnlySubstanceUnits="false" boundaryCondition="false" constant="false">
        <notes>
          <html:p>CHARGE: 0 </html:p>
        </notes>
      </species>
      <species id="M_cpd12005_c0" name="Lipoylprotein-c0" compartment="c0" hasOnlySubstanceUnits="false" boundaryCondition="false" constant="false">
        <notes>
          <html:p>CHARGE: 0 </html:p>
        </notes>
      </species>
      <species id="M_cpd15605_c0" name="Gly-Phe-c0" compartment="c0" hasOnlySubstanceUnits="false" boundaryCondition="false" constant="false">
        <notes>
          <html:p>CHARGE: 0 </html:p>
        </notes>
      </species>
      <species id="M_cpd00066_c0" name="L-Phenylalanine-c0" compartment="c0" hasOnlySubstanceUnits="false" boundaryCondition="false" constant="false">
        <notes>
          <html:p>CHARGE: 0 </html:p>
        </notes>
      </species>
      <species id="M_cpd01977_c0" name="4-Phospho-L-aspartate-c0" compartment="c0" hasOnlySubstanceUnits="false" boundaryCondition="false" constant="false">
        <notes>
          <html:p>CHARGE: -2 </html:p>
        </notes>
      </species>
      <species id="M_cpd00395_c0" name="L-Cysteate-c0" compartment="c0" hasOnlySubstanceUnits="false" boundaryCondition="false" constant="false">
        <notes>
          <html:p>CHARGE: -1 </html:p>
        </notes>
      </species>
      <species id="M_cpd00210_c0" name="Taurine-c0" compartment="c0" hasOnlySubstanceUnits="false" boundaryCondition="false" constant="false">
        <notes>
          <html:p>CHARGE: 0 </html:p>
        </notes>
      </species>
      <species id="M_cpd15523_c0" name="1-2-ditetradec-7-enoyl-sn-glycerol-3-phosphate-c0" compartment="c0" hasOnlySubstanceUnits="false" boundaryCondition="false" constant="false">
        <notes>
          <html:p>CHARGE: -1 </html:p>
        </notes>
      </species>
      <species id="M_cpd15422_c0" name="CDP-1-2-ditetradec-7-enoylglycerol-c0" compartment="c0" hasOnlySubstanceUnits="false" boundaryCondition="false" constant="false">
        <notes>
          <html:p>CHARGE: -2 </html:p>
        </notes>
      </species>
      <species id="M_cpd02065_c0" name="3-Hydroxy-L-kynurenine-c0" compartment="c0" hasOnlySubstanceUnits="false" boundaryCondition="false" constant="false">
        <notes>
          <html:p>CHARGE: 0 </html:p>
        </notes>
      </species>
      <species id="M_cpd00035_c0" name="L-Alanine-c0" compartment="c0" hasOnlySubstanceUnits="false" boundaryCondition="false" constant="false">
        <notes>
          <html:p>CHARGE: 0 </html:p>
        </notes>
      </species>
      <species id="M_cpd00483_c0" name="3-Hydroxyanthranilate-c0" compartment="c0" hasOnlySubstanceUnits="false" boundaryCondition="false" constant="false">
        <notes>
          <html:p>CHARGE: -1 </html:p>
        </notes>
      </species>
      <species id="M_cpd15357_c0" name="2-octadec-11-enoyl-sn-glycerol-3-phosphate-c0" compartment="c0" hasOnlySubstanceUnits="false" boundaryCondition="false" constant="false">
        <notes>
          <html:p>CHARGE: -1 </html:p>
        </notes>
      </species>
      <species id="M_cpd15269_c0" name="octadecenoate-c0" compartment="c0" hasOnlySubstanceUnits="false" boundaryCondition="false" constant="false">
        <notes>
          <html:p>CHARGE: -1 </html:p>
        </notes>
      </species>
      <species id="M_cpd03205_c0" name="Phytoene-c0" compartment="c0" hasOnlySubstanceUnits="false" boundaryCondition="false" constant="false">
        <notes>
          <html:p>CHARGE: 0 </html:p>
        </notes>
      </species>
      <species id="M_cpd00446_c0" name="cAMP-c0" compartment="c0" hasOnlySubstanceUnits="false" boundaryCondition="false" constant="false">
        <notes>
          <html:p>CHARGE: -1 </html:p>
        </notes>
      </species>
      <species id="M_cpd11486_c0" name="3-Oxohexanoyl-acp-c0" compartment="c0" hasOnlySubstanceUnits="false" boundaryCondition="false" constant="false">
        <notes>
          <html:p>CHARGE: -2 </html:p>
        </notes>
      </species>
      <species id="M_cpd00119_c0" name="L-Histidine-c0" compartment="c0" hasOnlySubstanceUnits="false" boundaryCondition="false" constant="false">
        <notes>
          <html:p>CHARGE: 0 </html:p>
        </notes>
      </species>
      <species id="M_cpd00581_c0" name="Urocanate-c0" compartment="c0" hasOnlySubstanceUnits="false" boundaryCondition="false" constant="false">
        <notes>
          <html:p>CHARGE: -1 </html:p>
        </notes>
      </species>
      <species id="M_cpd15045_c0" name="3-Hydroxy-OPC8-CoA-c0" compartment="c0" hasOnlySubstanceUnits="false" boundaryCondition="false" constant="false">
        <notes>
          <html:p>CHARGE: -3 </html:p>
        </notes>
      </species>
      <species id="M_cpd15046_c0" name="3-Oxo-OPC8-CoA-c0" compartment="c0" hasOnlySubstanceUnits="false" boundaryCondition="false" constant="false">
        <notes>
          <html:p>CHARGE: -3 </html:p>
        </notes>
      </species>
      <species id="M_cpd03124_c0" name="Hexanoyl-CoA-c0" compartment="c0" hasOnlySubstanceUnits="false" boundaryCondition="false" constant="false">
        <notes>
          <html:p>CHARGE: -4 </html:p>
        </notes>
      </species>
      <species id="M_cpd03121_c0" name="3-Oxooctanoyl-CoA-c0" compartment="c0" hasOnlySubstanceUnits="false" boundaryCondition="false" constant="false">
        <notes>
          <html:p>CHARGE: -4 </html:p>
        </notes>
      </species>
      <species id="M_cpd01012_c0" name="Cd2-plus-c0" compartment="c0" hasOnlySubstanceUnits="false" boundaryCondition="false" constant="false">
        <notes>
          <html:p>CHARGE: 2 </html:p>
        </notes>
      </species>
      <species id="M_cpd01012_e0" name="Cd2-plus-e0" compartment="e0" hasOnlySubstanceUnits="false" boundaryCondition="false" constant="false">
        <notes>
          <html:p>CHARGE: 2 </html:p>
        </notes>
      </species>
      <species id="M_cpd03333_c0" name="Sinapaldehyde-c0" compartment="c0" hasOnlySubstanceUnits="false" boundaryCondition="false" constant="false">
        <notes>
          <html:p>CHARGE: 0 </html:p>
        </notes>
      </species>
      <species id="M_cpd00373_c0" name="Sinapate-c0" compartment="c0" hasOnlySubstanceUnits="false" boundaryCondition="false" constant="false">
        <notes>
          <html:p>CHARGE: -1 </html:p>
        </notes>
      </species>
      <species id="M_cpd00268_c0" name="H2S2O3-c0" compartment="c0" hasOnlySubstanceUnits="false" boundaryCondition="false" constant="false">
        <notes>
          <html:p>CHARGE: -1 </html:p>
        </notes>
      </species>
      <species id="M_cpd11421_c0" name="trdrd-c0" compartment="c0" hasOnlySubstanceUnits="false" boundaryCondition="false" constant="false">
        <notes>
          <html:p>CHARGE: 0 </html:p>
        </notes>
      </species>
      <species id="M_cpd00029_c0" name="Acetate-c0" compartment="c0" hasOnlySubstanceUnits="false" boundaryCondition="false" constant="false">
        <notes>
          <html:p>CHARGE: -1 </html:p>
        </notes>
      </species>
      <species id="M_cpd00081_c0" name="Sulfite-c0" compartment="c0" hasOnlySubstanceUnits="false" boundaryCondition="false" constant="false">
        <notes>
          <html:p>CHARGE: -1 </html:p>
        </notes>
      </species>
      <species id="M_cpd11420_c0" name="trdox-c0" compartment="c0" hasOnlySubstanceUnits="false" boundaryCondition="false" constant="false">
        <notes>
          <html:p>CHARGE: 0 </html:p>
        </notes>
      </species>
      <species id="M_cpd00760_c0" name="2-Methylbutyryl-CoA-c0" compartment="c0" hasOnlySubstanceUnits="false" boundaryCondition="false" constant="false">
        <notes>
          <html:p>CHARGE: -4 </html:p>
        </notes>
      </species>
      <species id="M_cpd02125_c0" name="Tiglyl-CoA-c0" compartment="c0" hasOnlySubstanceUnits="false" boundaryCondition="false" constant="false">
        <notes>
          <html:p>CHARGE: -4 </html:p>
        </notes>
      </species>
      <species id="M_cpd00794_c0" name="TRHL-c0" compartment="c0" hasOnlySubstanceUnits="false" boundaryCondition="false" constant="false">
        <notes>
          <html:p>CHARGE: 0 </html:p>
        </notes>
      </species>
      <species id="M_cpd03189_c0" name="3-Carboxy-1-hydroxypropyl-ThPP-c0" compartment="c0" hasOnlySubstanceUnits="false" boundaryCondition="false" constant="false">
        <notes>
          <html:p>CHARGE: -2 </html:p>
        </notes>
      </species>
      <species id="M_cpd00208_e0" name="LACT-e0" compartment="e0" hasOnlySubstanceUnits="false" boundaryCondition="false" constant="false">
        <notes>
          <html:p>CHARGE: 0 </html:p>
        </notes>
      </species>
      <species id="M_cpd00616_c0" name="Pretyrosine-c0" compartment="c0" hasOnlySubstanceUnits="false" boundaryCondition="false" constant="false">
        <notes>
          <html:p>CHARGE: -1 </html:p>
        </notes>
      </species>
      <species id="M_cpd00069_c0" name="L-Tyrosine-c0" compartment="c0" hasOnlySubstanceUnits="false" boundaryCondition="false" constant="false">
        <notes>
          <html:p>CHARGE: 0 </html:p>
        </notes>
      </species>
      <species id="M_cpd02090_c0" name="Glycerophosphoglycerol-c0" compartment="c0" hasOnlySubstanceUnits="false" boundaryCondition="false" constant="false">
        <notes>
          <html:p>CHARGE: -1 </html:p>
        </notes>
      </species>
      <species id="M_cpd00100_c0" name="Glycerol-c0" compartment="c0" hasOnlySubstanceUnits="false" boundaryCondition="false" constant="false">
        <notes>
          <html:p>CHARGE: 0 </html:p>
        </notes>
      </species>
      <species id="M_cpd01646_c0" name="2-Isopropylmalate-c0" compartment="c0" hasOnlySubstanceUnits="false" boundaryCondition="false" constant="false">
        <notes>
          <html:p>CHARGE: -2 </html:p>
        </notes>
      </species>
      <species id="M_cpd00788_c0" name="N-Acetyl-beta-alanine-c0" compartment="c0" hasOnlySubstanceUnits="false" boundaryCondition="false" constant="false">
        <notes>
          <html:p>CHARGE: -1 </html:p>
        </notes>
      </species>
      <species id="M_cpd00085_c0" name="beta-Alanine-c0" compartment="c0" hasOnlySubstanceUnits="false" boundaryCondition="false" constant="false">
        <notes>
          <html:p>CHARGE: 0 </html:p>
        </notes>
      </species>
      <species id="M_cpd00242_c0" name="H2CO3-c0" compartment="c0" hasOnlySubstanceUnits="false" boundaryCondition="false" constant="false">
        <notes>
          <html:p>CHARGE: -1 </html:p>
        </notes>
      </species>
      <species id="M_cpd12848_c0" name="Holo-carboxylase-c0" compartment="c0" hasOnlySubstanceUnits="false" boundaryCondition="false" constant="false">
        <notes>
          <html:p>CHARGE: 0 </html:p>
        </notes>
      </species>
      <species id="M_cpd12543_c0" name="Carboxybiotin-carboxyl-carrier-protein-c0" compartment="c0" hasOnlySubstanceUnits="false" boundaryCondition="false" constant="false">
        <notes>
          <html:p>CHARGE: -1 </html:p>
        </notes>
      </species>
      <species id="M_cpd02233_c0" name="Ciliatine-c0" compartment="c0" hasOnlySubstanceUnits="false" boundaryCondition="false" constant="false">
        <notes>
          <html:p>CHARGE: 0 </html:p>
        </notes>
      </species>
      <species id="M_cpd03379_c0" name="CMPciliatine-c0" compartment="c0" hasOnlySubstanceUnits="false" boundaryCondition="false" constant="false">
        <notes>
          <html:p>CHARGE: -1 </html:p>
        </notes>
      </species>
      <species id="M_cpd00239_c0" name="H2S-c0" compartment="c0" hasOnlySubstanceUnits="false" boundaryCondition="false" constant="false">
        <notes>
          <html:p>CHARGE: -1 </html:p>
        </notes>
      </species>
      <species id="M_cpd00383_c0" name="Shikimate-c0" compartment="c0" hasOnlySubstanceUnits="false" boundaryCondition="false" constant="false">
        <notes>
          <html:p>CHARGE: -1 </html:p>
        </notes>
      </species>
      <species id="M_cpd02030_c0" name="3-phosphoshikimate-c0" compartment="c0" hasOnlySubstanceUnits="false" boundaryCondition="false" constant="false">
        <notes>
          <html:p>CHARGE: -3 </html:p>
        </notes>
      </species>
      <species id="M_cpd00873_c0" name="Nicotinate-ribonucleotide-c0" compartment="c0" hasOnlySubstanceUnits="false" boundaryCondition="false" constant="false">
        <notes>
          <html:p>CHARGE: -2 </html:p>
        </notes>
      </species>
      <species id="M_cpd03471_c0" name="Nicotinate-D-ribonucleoside-c0" compartment="c0" hasOnlySubstanceUnits="false" boundaryCondition="false" constant="false">
        <notes>
          <html:p>CHARGE: 0 </html:p>
        </notes>
      </species>
      <species id="M_cpd00485_c0" name="D-Mannose1-phosphate-c0" compartment="c0" hasOnlySubstanceUnits="false" boundaryCondition="false" constant="false">
        <notes>
          <html:p>CHARGE: -2 </html:p>
        </notes>
      </species>
      <species id="M_cpd00508_c0" name="3MOP-c0" compartment="c0" hasOnlySubstanceUnits="false" boundaryCondition="false" constant="false">
        <notes>
          <html:p>CHARGE: -1 </html:p>
        </notes>
      </species>
      <species id="M_cpd14702_c0" name="2-Methyl-1-hydroxybutyl-TPP-c0" compartment="c0" hasOnlySubstanceUnits="false" boundaryCondition="false" constant="false">
        <notes>
          <html:p>CHARGE: -1 </html:p>
        </notes>
      </species>
      <species id="M_cpd00504_c0" name="LL-2-6-Diaminopimelate-c0" compartment="c0" hasOnlySubstanceUnits="false" boundaryCondition="false" constant="false">
        <notes>
          <html:p>CHARGE: 0 </html:p>
        </notes>
      </species>
      <species id="M_cpd00516_c0" name="meso-2-6-Diaminopimelate-c0" compartment="c0" hasOnlySubstanceUnits="false" boundaryCondition="false" constant="false">
        <notes>
          <html:p>CHARGE: 0 </html:p>
        </notes>
      </species>
      <species id="M_cpd00224_c0" name="L-Arabinose-c0" compartment="c0" hasOnlySubstanceUnits="false" boundaryCondition="false" constant="false">
        <notes>
          <html:p>CHARGE: 0 </html:p>
        </notes>
      </species>
      <species id="M_cpd02428_c0" name="beta-L-Arabinose-1-phosphate-c0" compartment="c0" hasOnlySubstanceUnits="false" boundaryCondition="false" constant="false">
        <notes>
          <html:p>CHARGE: -2 </html:p>
        </notes>
      </species>
      <species id="M_cpd00905_c0" name="Guanosine-3-5-bisdiphosphate-c0" compartment="c0" hasOnlySubstanceUnits="false" boundaryCondition="false" constant="false">
        <notes>
          <html:p>CHARGE: -5 </html:p>
        </notes>
      </species>
      <species id="M_cpd15500_c0" name="Menaquinone-8-c0" compartment="c0" hasOnlySubstanceUnits="false" boundaryCondition="false" constant="false">
        <notes>
          <html:p>CHARGE: 0 </html:p>
        </notes>
      </species>
      <species id="M_cpd15499_c0" name="Menaquinol-8-c0" compartment="c0" hasOnlySubstanceUnits="false" boundaryCondition="false" constant="false">
        <notes>
          <html:p>CHARGE: 0 </html:p>
        </notes>
      </species>
      <species id="M_cpd02626_c0" name="1-Pyrroline-4-hydroxy-2-carboxylate-c0" compartment="c0" hasOnlySubstanceUnits="false" boundaryCondition="false" constant="false">
        <notes>
          <html:p>CHARGE: -1 </html:p>
        </notes>
      </species>
      <species id="M_cpd00340_c0" name="2-5-Dioxopentanoate-c0" compartment="c0" hasOnlySubstanceUnits="false" boundaryCondition="false" constant="false">
        <notes>
          <html:p>CHARGE: -1 </html:p>
        </notes>
      </species>
      <species id="M_cpd02427_c0" name="Thiomorpholine-3-carboxylate-c0" compartment="c0" hasOnlySubstanceUnits="false" boundaryCondition="false" constant="false">
        <notes>
          <html:p>CHARGE: -1 </html:p>
        </notes>
      </species>
      <species id="M_cpd02714_c0" name="3-4-Dehydrothiomorpholine-3-carboxylate-c0" compartment="c0" hasOnlySubstanceUnits="false" boundaryCondition="false" constant="false">
        <notes>
          <html:p>CHARGE: -1 </html:p>
        </notes>
      </species>
      <species id="M_cpd01270_c0" name="FMNH2-c0" compartment="c0" hasOnlySubstanceUnits="false" boundaryCondition="false" constant="false">
        <notes>
          <html:p>CHARGE: -2 </html:p>
        </notes>
      </species>
      <species id="M_cpd09878_c0" name="Sulfoacetate-c0" compartment="c0" hasOnlySubstanceUnits="false" boundaryCondition="false" constant="false">
        <notes>
          <html:p>CHARGE: -2 </html:p>
        </notes>
      </species>
      <species id="M_cpd00040_c0" name="Glyoxalate-c0" compartment="c0" hasOnlySubstanceUnits="false" boundaryCondition="false" constant="false">
        <notes>
          <html:p>CHARGE: -1 </html:p>
        </notes>
      </species>
      <species id="M_cpd00050_c0" name="FMN-c0" compartment="c0" hasOnlySubstanceUnits="false" boundaryCondition="false" constant="false">
        <notes>
          <html:p>CHARGE: -3 </html:p>
        </notes>
      </species>
      <species id="M_cpd00652_c0" name="D-Mucic-acid-c0" compartment="c0" hasOnlySubstanceUnits="false" boundaryCondition="false" constant="false">
        <notes>
          <html:p>CHARGE: -2 </html:p>
        </notes>
      </species>
      <species id="M_cpd00515_c0" name="5-Dehydro-4-deoxy-D-glucarate-c0" compartment="c0" hasOnlySubstanceUnits="false" boundaryCondition="false" constant="false">
        <notes>
          <html:p>CHARGE: -2 </html:p>
        </notes>
      </species>
      <species id="M_cpd00689_c0" name="Porphobilinogen-c0" compartment="c0" hasOnlySubstanceUnits="false" boundaryCondition="false" constant="false">
        <notes>
          <html:p>CHARGE: -1 </html:p>
        </notes>
      </species>
      <species id="M_cpd00755_c0" name="Hydroxymethylbilane-c0" compartment="c0" hasOnlySubstanceUnits="false" boundaryCondition="false" constant="false">
        <notes>
          <html:p>CHARGE: -8 </html:p>
        </notes>
      </species>
      <species id="M_cpd11472_c0" name="Hexanoyl-ACP-c0" compartment="c0" hasOnlySubstanceUnits="false" boundaryCondition="false" constant="false">
        <notes>
          <html:p>CHARGE: -2 </html:p>
        </notes>
      </species>
      <species id="M_cpd11490_c0" name="3-oxooctanoyl-acp-c0" compartment="c0" hasOnlySubstanceUnits="false" boundaryCondition="false" constant="false">
        <notes>
          <html:p>CHARGE: -2 </html:p>
        </notes>
      </species>
      <species id="M_cpd15336_c0" name="2-Acyl-sn-glycero-3-phosphoethanolamine-dodecanoyl-c0" compartment="c0" hasOnlySubstanceUnits="false" boundaryCondition="false" constant="false">
        <notes>
          <html:p>CHARGE: 0 </html:p>
        </notes>
      </species>
      <species id="M_cpd00448_c0" name="D-Glyceraldehyde-c0" compartment="c0" hasOnlySubstanceUnits="false" boundaryCondition="false" constant="false">
        <notes>
          <html:p>CHARGE: 0 </html:p>
        </notes>
      </species>
      <species id="M_cpd00223_c0" name="Glycerate-c0" compartment="c0" hasOnlySubstanceUnits="false" boundaryCondition="false" constant="false">
        <notes>
          <html:p>CHARGE: -1 </html:p>
        </notes>
      </species>
      <species id="M_cpd00169_c0" name="3-Phosphoglycerate-c0" compartment="c0" hasOnlySubstanceUnits="false" boundaryCondition="false" constant="false">
        <notes>
          <html:p>CHARGE: -3 </html:p>
        </notes>
      </species>
      <species id="M_cpd00276_e0" name="GLUM-e0" compartment="e0" hasOnlySubstanceUnits="false" boundaryCondition="false" constant="false">
        <notes>
          <html:p>CHARGE: 1 </html:p>
        </notes>
      </species>
      <species id="M_cpd00288_c0" name="D-Glucosamine-phosphate-c0" compartment="c0" hasOnlySubstanceUnits="false" boundaryCondition="false" constant="false">
        <notes>
          <html:p>CHARGE: -1 </html:p>
        </notes>
      </species>
      <species id="M_cpd11495_c0" name="2-methylbutyryl-ACP-c0" compartment="c0" hasOnlySubstanceUnits="false" boundaryCondition="false" constant="false">
        <notes>
          <html:p>CHARGE: -2 </html:p>
        </notes>
      </species>
      <species id="M_cpd01584_c0" name="p-Aminophenol-c0" compartment="c0" hasOnlySubstanceUnits="false" boundaryCondition="false" constant="false">
        <notes>
          <html:p>CHARGE: 0 </html:p>
        </notes>
      </species>
      <species id="M_cpd00655_c0" name="Dephospho-CoA-c0" compartment="c0" hasOnlySubstanceUnits="false" boundaryCondition="false" constant="false">
        <notes>
          <html:p>CHARGE: -2 </html:p>
        </notes>
      </species>
      <species id="M_cpd00863_c0" name="beta-D-Glucose-6-phosphate-c0" compartment="c0" hasOnlySubstanceUnits="false" boundaryCondition="false" constant="false">
        <notes>
          <html:p>CHARGE: -2 </html:p>
        </notes>
      </species>
      <species id="M_cpd01553_c0" name="Saligenin-c0" compartment="c0" hasOnlySubstanceUnits="false" boundaryCondition="false" constant="false">
        <notes>
          <html:p>CHARGE: 0 </html:p>
        </notes>
      </species>
      <species id="M_cpd00858_c0" name="L-Glutamate5-semialdehyde-c0" compartment="c0" hasOnlySubstanceUnits="false" boundaryCondition="false" constant="false">
        <notes>
          <html:p>CHARGE: 0 </html:p>
        </notes>
      </species>
      <species id="M_cpd02431_c0" name="1-Pyrroline-5-carboxylate-c0" compartment="c0" hasOnlySubstanceUnits="false" boundaryCondition="false" constant="false">
        <notes>
          <html:p>CHARGE: -1 </html:p>
        </notes>
      </species>
      <species id="M_cpd00082_e0" name="D-Fructose-e0" compartment="e0" hasOnlySubstanceUnits="false" boundaryCondition="false" constant="false">
        <notes>
          <html:p>CHARGE: 0 </html:p>
        </notes>
      </species>
      <species id="M_cpd00802_c0" name="D-fructose-1-phosphate-c0" compartment="c0" hasOnlySubstanceUnits="false" boundaryCondition="false" constant="false">
        <notes>
          <html:p>CHARGE: -2 </html:p>
        </notes>
      </species>
      <species id="M_cpd00080_e0" name="Glycerol-3-phosphate-e0" compartment="e0" hasOnlySubstanceUnits="false" boundaryCondition="false" constant="false">
        <notes>
          <html:p>CHARGE: -2 </html:p>
        </notes>
      </species>
      <species id="M_cpd15352_c0" name="2-Demethylmenaquinone-8-c0" compartment="c0" hasOnlySubstanceUnits="false" boundaryCondition="false" constant="false">
        <notes>
          <html:p>CHARGE: 0 </html:p>
        </notes>
      </species>
      <species id="M_cpd15353_c0" name="2-Demethylmenaquinol-8-c0" compartment="c0" hasOnlySubstanceUnits="false" boundaryCondition="false" constant="false">
        <notes>
          <html:p>CHARGE: 0 </html:p>
        </notes>
      </species>
      <species id="M_cpd03777_c0" name="3-Sulfocatechol-c0" compartment="c0" hasOnlySubstanceUnits="false" boundaryCondition="false" constant="false">
        <notes>
          <html:p>CHARGE: -1 </html:p>
        </notes>
      </species>
      <species id="M_cpd01644_c0" name="2-Hydroxymuconate-c0" compartment="c0" hasOnlySubstanceUnits="false" boundaryCondition="false" constant="false">
        <notes>
          <html:p>CHARGE: -2 </html:p>
        </notes>
      </species>
      <species id="M_cpd00203_c0" name="1-3-Bisphospho-D-glycerate-c0" compartment="c0" hasOnlySubstanceUnits="false" boundaryCondition="false" constant="false">
        <notes>
          <html:p>CHARGE: -4 </html:p>
        </notes>
      </species>
      <species id="M_cpd00001_e0" name="H2O-e0" compartment="e0" hasOnlySubstanceUnits="false" boundaryCondition="false" constant="false">
        <notes>
          <html:p>CHARGE: 0 </html:p>
        </notes>
      </species>
      <species id="M_cpd00867_c0" name="Inositol-1-phosphate-c0" compartment="c0" hasOnlySubstanceUnits="false" boundaryCondition="false" constant="false">
        <notes>
          <html:p>CHARGE: -2 </html:p>
        </notes>
      </species>
      <species id="M_cpd00121_c0" name="L-Inositol-c0" compartment="c0" hasOnlySubstanceUnits="false" boundaryCondition="false" constant="false">
        <notes>
          <html:p>CHARGE: 0 </html:p>
        </notes>
      </species>
      <species id="M_cpd00023_e0" name="L-Glutamate-e0" compartment="e0" hasOnlySubstanceUnits="false" boundaryCondition="false" constant="false">
        <notes>
          <html:p>CHARGE: -1 </html:p>
        </notes>
      </species>
      <species id="M_cpd00971_e0" name="Na-plus-e0" compartment="e0" hasOnlySubstanceUnits="false" boundaryCondition="false" constant="false">
        <notes>
          <html:p>CHARGE: 1 </html:p>
        </notes>
      </species>
      <species id="M_cpd00971_c0" name="Na-plus-c0" compartment="c0" hasOnlySubstanceUnits="false" boundaryCondition="false" constant="false">
        <notes>
          <html:p>CHARGE: 1 </html:p>
        </notes>
      </species>
      <species id="M_cpd00481_c0" name="Isobutyryl-CoA-c0" compartment="c0" hasOnlySubstanceUnits="false" boundaryCondition="false" constant="false">
        <notes>
          <html:p>CHARGE: -4 </html:p>
        </notes>
      </species>
      <species id="M_cpd11545_c0" name="isobutyryl-ACP-c0" compartment="c0" hasOnlySubstanceUnits="false" boundaryCondition="false" constant="false">
        <notes>
          <html:p>CHARGE: -2 </html:p>
        </notes>
      </species>
      <species id="M_cpd00492_c0" name="N-Acetyl-D-mannosamine-c0" compartment="c0" hasOnlySubstanceUnits="false" boundaryCondition="false" constant="false">
        <notes>
          <html:p>CHARGE: 0 </html:p>
        </notes>
      </species>
      <species id="M_cpd11538_c0" name="13-methyl-3-hydroxy-tetra-decanoyl-ACP-c0" compartment="c0" hasOnlySubstanceUnits="false" boundaryCondition="false" constant="false">
        <notes>
          <html:p>CHARGE: -1 </html:p>
        </notes>
      </species>
      <species id="M_cpd00774_c0" name="UroporphyrinogenIII-c0" compartment="c0" hasOnlySubstanceUnits="false" boundaryCondition="false" constant="false">
        <notes>
          <html:p>CHARGE: -8 </html:p>
        </notes>
      </species>
      <species id="M_cpd01357_c0" name="R-Mandelate-c0" compartment="c0" hasOnlySubstanceUnits="false" boundaryCondition="false" constant="false">
        <notes>
          <html:p>CHARGE: -1 </html:p>
        </notes>
      </species>
      <species id="M_cpd01447_c0" name="Benzoylformate-c0" compartment="c0" hasOnlySubstanceUnits="false" boundaryCondition="false" constant="false">
        <notes>
          <html:p>CHARGE: -1 </html:p>
        </notes>
      </species>
      <species id="M_cpd00286_c0" name="Undecaprenylphosphate-c0" compartment="c0" hasOnlySubstanceUnits="false" boundaryCondition="false" constant="false">
        <notes>
          <html:p>CHARGE: -2 </html:p>
        </notes>
      </species>
      <species id="M_cpd02862_c0" name="UDPMurAcoyl-L-Ala-D-gamma-Glu-L-Lys-D-Ala-D-Ala-c0" compartment="c0" hasOnlySubstanceUnits="false" boundaryCondition="false" constant="false">
        <notes>
          <html:p>CHARGE: -3 </html:p>
        </notes>
      </species>
      <species id="M_cpd02948_c0" name="MurAcoyl-L-Ala-D-gamma-Glu-L-Lys-D-Ala-D-Ala-diphospho-undecaprenol-c0" compartment="c0" hasOnlySubstanceUnits="false" boundaryCondition="false" constant="false">
        <notes>
          <html:p>CHARGE: -3 </html:p>
        </notes>
      </species>
      <species id="M_cpd02857_c0" name="DAHP-c0" compartment="c0" hasOnlySubstanceUnits="false" boundaryCondition="false" constant="false">
        <notes>
          <html:p>CHARGE: -3 </html:p>
        </notes>
      </species>
      <species id="M_cpd00699_c0" name="5-Dehydroquinate-c0" compartment="c0" hasOnlySubstanceUnits="false" boundaryCondition="false" constant="false">
        <notes>
          <html:p>CHARGE: -1 </html:p>
        </notes>
      </species>
      <species id="M_cpd00089_c0" name="Glucose-1-phosphate-c0" compartment="c0" hasOnlySubstanceUnits="false" boundaryCondition="false" constant="false">
        <notes>
          <html:p>CHARGE: -2 </html:p>
        </notes>
      </species>
      <species id="M_cpd00387_c0" name="ADPglucose-c0" compartment="c0" hasOnlySubstanceUnits="false" boundaryCondition="false" constant="false">
        <notes>
          <html:p>CHARGE: -2 </html:p>
        </notes>
      </species>
      <species id="M_cpd00192_c0" name="4-Coumaroyl-CoA-c0" compartment="c0" hasOnlySubstanceUnits="false" boundaryCondition="false" constant="false">
        <notes>
          <html:p>CHARGE: -4 </html:p>
        </notes>
      </species>
      <species id="M_cpd05630_c0" name="Pelargonin-c0" compartment="c0" hasOnlySubstanceUnits="false" boundaryCondition="false" constant="false">
        <notes>
          <html:p>CHARGE: -1 </html:p>
        </notes>
      </species>
      <species id="M_cpd15065_c0" name="Pelargonidin-3-O-beta-D-glucoside-5-O-6-coumaroyl-beta-D-glucoside-c0" compartment="c0" hasOnlySubstanceUnits="false" boundaryCondition="false" constant="false">
        <notes>
          <html:p>CHARGE: -1 </html:p>
        </notes>
      </species>
      <species id="M_cpd00058_e0" name="Cu2-plus-e0" compartment="e0" hasOnlySubstanceUnits="false" boundaryCondition="false" constant="false">
        <notes>
          <html:p>CHARGE: 2 </html:p>
        </notes>
      </species>
      <species id="M_cpd00058_c0" name="Cu2-plus-c0" compartment="c0" hasOnlySubstanceUnits="false" boundaryCondition="false" constant="false">
        <notes>
          <html:p>CHARGE: 2 </html:p>
        </notes>
      </species>
      <species id="M_cpd01489_c0" name="beta-Alanopine-c0" compartment="c0" hasOnlySubstanceUnits="false" boundaryCondition="false" constant="false">
        <notes>
          <html:p>CHARGE: -1 </html:p>
        </notes>
      </species>
      <species id="M_cpd00125_c0" name="5-10-Methylenetetrahydrofolate-c0" compartment="c0" hasOnlySubstanceUnits="false" boundaryCondition="false" constant="false">
        <notes>
          <html:p>CHARGE: -2 </html:p>
        </notes>
      </species>
      <species id="M_cpd00087_c0" name="Tetrahydrofolate-c0" compartment="c0" hasOnlySubstanceUnits="false" boundaryCondition="false" constant="false">
        <notes>
          <html:p>CHARGE: -2 </html:p>
        </notes>
      </species>
      <species id="M_cpd02152_c0" name="L-Argininosuccinate-c0" compartment="c0" hasOnlySubstanceUnits="false" boundaryCondition="false" constant="false">
        <notes>
          <html:p>CHARGE: -1 </html:p>
        </notes>
      </species>
      <species id="M_cpd00051_c0" name="L-Arginine-c0" compartment="c0" hasOnlySubstanceUnits="false" boundaryCondition="false" constant="false">
        <notes>
          <html:p>CHARGE: 1 </html:p>
        </notes>
      </species>
      <species id="M_cpd11568_c0" name="14-methyl-trans-pentadec-2-enoyl-ACP-c0" compartment="c0" hasOnlySubstanceUnits="false" boundaryCondition="false" constant="false">
        <notes>
          <html:p>CHARGE: -1 </html:p>
        </notes>
      </species>
      <species id="M_cpd11569_c0" name="14-methyl-pentadecanoyl-ACP-c0" compartment="c0" hasOnlySubstanceUnits="false" boundaryCondition="false" constant="false">
        <notes>
          <html:p>CHARGE: -2 </html:p>
        </notes>
      </species>
      <species id="M_cpd00641_c0" name="L-Histidinol-c0" compartment="c0" hasOnlySubstanceUnits="false" boundaryCondition="false" constant="false">
        <notes>
          <html:p>CHARGE: 1 </html:p>
        </notes>
      </species>
      <species id="M_cpd15328_c0" name="1-octadec-11-enoyl-sn-glycerol-3-phosphate-c0" compartment="c0" hasOnlySubstanceUnits="false" boundaryCondition="false" constant="false">
        <notes>
          <html:p>CHARGE: -1 </html:p>
        </notes>
      </species>
      <species id="M_cpd11549_c0" name="4-methyl-pentanoyl-ACP-c0" compartment="c0" hasOnlySubstanceUnits="false" boundaryCondition="false" constant="false">
        <notes>
          <html:p>CHARGE: -1 </html:p>
        </notes>
      </species>
      <species id="M_cpd11550_c0" name="6-methyl-3-oxo-heptanoyl-ACP-c0" compartment="c0" hasOnlySubstanceUnits="false" boundaryCondition="false" constant="false">
        <notes>
          <html:p>CHARGE: -1 </html:p>
        </notes>
      </species>
      <species id="M_cpd01407_c0" name="Volemulose-c0" compartment="c0" hasOnlySubstanceUnits="false" boundaryCondition="false" constant="false">
        <notes>
          <html:p>CHARGE: 0 </html:p>
        </notes>
      </species>
      <species id="M_cpd03722_c0" name="Sedoheptulose-1-phosphate-c0" compartment="c0" hasOnlySubstanceUnits="false" boundaryCondition="false" constant="false">
        <notes>
          <html:p>CHARGE: -1 </html:p>
        </notes>
      </species>
      <species id="M_cpd00126_c0" name="GMP-c0" compartment="c0" hasOnlySubstanceUnits="false" boundaryCondition="false" constant="false">
        <notes>
          <html:p>CHARGE: -2 </html:p>
        </notes>
      </species>
      <species id="M_cpd00626_c0" name="dTDPglucose-c0" compartment="c0" hasOnlySubstanceUnits="false" boundaryCondition="false" constant="false">
        <notes>
          <html:p>CHARGE: -2 </html:p>
        </notes>
      </species>
      <species id="M_cpd00220_c0" name="Riboflavin-c0" compartment="c0" hasOnlySubstanceUnits="false" boundaryCondition="false" constant="false">
        <notes>
          <html:p>CHARGE: -1 </html:p>
        </notes>
      </species>
      <species id="M_cpd00739_c0" name="Reduced-riboflavin-c0" compartment="c0" hasOnlySubstanceUnits="false" boundaryCondition="false" constant="false">
        <notes>
          <html:p>CHARGE: 0 </html:p>
        </notes>
      </species>
      <species id="M_cpd12547_c0" name="L-2-Lysophosphatidylethanolamine-c0" compartment="c0" hasOnlySubstanceUnits="false" boundaryCondition="false" constant="false">
        <notes>
          <html:p>CHARGE: 0 </html:p>
        </notes>
      </species>
      <species id="M_cpd08286_c0" name="2-C-methyl-D-erythritol4-phosphate-c0" compartment="c0" hasOnlySubstanceUnits="false" boundaryCondition="false" constant="false">
        <notes>
          <html:p>CHARGE: -2 </html:p>
        </notes>
      </species>
      <species id="M_cpd08289_c0" name="1-deoxy-D-xylulose5-phosphate-c0" compartment="c0" hasOnlySubstanceUnits="false" boundaryCondition="false" constant="false">
        <notes>
          <html:p>CHARGE: -2 </html:p>
        </notes>
      </species>
      <species id="M_cpd00442_c0" name="3S-Citryl-CoA-c0" compartment="c0" hasOnlySubstanceUnits="false" boundaryCondition="false" constant="false">
        <notes>
          <html:p>CHARGE: -5 </html:p>
        </notes>
      </species>
      <species id="M_cpd00767_c0" name="N-Acetyl-L-aspartate-c0" compartment="c0" hasOnlySubstanceUnits="false" boundaryCondition="false" constant="false">
        <notes>
          <html:p>CHARGE: -2 </html:p>
        </notes>
      </species>
      <species id="M_cpd11560_c0" name="10-methyl-trans-undec-2-enoyl-ACP-c0" compartment="c0" hasOnlySubstanceUnits="false" boundaryCondition="false" constant="false">
        <notes>
          <html:p>CHARGE: -1 </html:p>
        </notes>
      </species>
      <species id="M_cpd11561_c0" name="10-methyl-undecanoyl-ACP-c0" compartment="c0" hasOnlySubstanceUnits="false" boundaryCondition="false" constant="false">
        <notes>
          <html:p>CHARGE: -1 </html:p>
        </notes>
      </species>
      <species id="M_cpd05556_c0" name="Isoliquiritigenin-c0" compartment="c0" hasOnlySubstanceUnits="false" boundaryCondition="false" constant="false">
        <notes>
          <html:p>CHARGE: 0 </html:p>
        </notes>
      </species>
      <species id="M_cpd00247_c0" name="Orotate-c0" compartment="c0" hasOnlySubstanceUnits="false" boundaryCondition="false" constant="false">
        <notes>
          <html:p>CHARGE: -1 </html:p>
        </notes>
      </species>
      <species id="M_cpd02978_c0" name="7-8-Dihydroneopterin-3-triphosphate-c0" compartment="c0" hasOnlySubstanceUnits="false" boundaryCondition="false" constant="false">
        <notes>
          <html:p>CHARGE: -3 </html:p>
        </notes>
      </species>
      <species id="M_cpd03666_c0" name="2-5-Diamino-6-5-triphosphoryl-3-4-trihydroxy-2-oxopentyl-amino-4-oxopyrimidine-c0" compartment="c0" hasOnlySubstanceUnits="false" boundaryCondition="false" constant="false">
        <notes>
          <html:p>CHARGE: -3 </html:p>
        </notes>
      </species>
      <species id="M_cpd00107_e0" name="L-Leucine-e0" compartment="e0" hasOnlySubstanceUnits="false" boundaryCondition="false" constant="false">
        <notes>
          <html:p>CHARGE: 0 </html:p>
        </notes>
      </species>
      <species id="M_cpd00107_c0" name="L-Leucine-c0" compartment="c0" hasOnlySubstanceUnits="false" boundaryCondition="false" constant="false">
        <notes>
          <html:p>CHARGE: 0 </html:p>
        </notes>
      </species>
      <species id="M_cpd01706_c0" name="2-4-Dichlorophenol-c0" compartment="c0" hasOnlySubstanceUnits="false" boundaryCondition="false" constant="false">
        <notes>
          <html:p>CHARGE: 0 </html:p>
        </notes>
      </species>
      <species id="M_cpd01878_c0" name="3-5-Dichlorocatechol-c0" compartment="c0" hasOnlySubstanceUnits="false" boundaryCondition="false" constant="false">
        <notes>
          <html:p>CHARGE: 0 </html:p>
        </notes>
      </species>
      <species id="M_cpd11502_c0" name="6-methyl-trans-oct-2-enoyl-ACP-c0" compartment="c0" hasOnlySubstanceUnits="false" boundaryCondition="false" constant="false">
        <notes>
          <html:p>CHARGE: -1 </html:p>
        </notes>
      </species>
      <species id="M_cpd01061_c0" name="Geranial-c0" compartment="c0" hasOnlySubstanceUnits="false" boundaryCondition="false" constant="false">
        <notes>
          <html:p>CHARGE: 0 </html:p>
        </notes>
      </species>
      <species id="M_cpd15165_c0" name="Geranic-acid-c0" compartment="c0" hasOnlySubstanceUnits="false" boundaryCondition="false" constant="false">
        <notes>
          <html:p>CHARGE: -1 </html:p>
        </notes>
      </species>
      <species id="M_cpd11554_c0" name="8-methyl-3-oxo-nonanoyl-ACP-c0" compartment="c0" hasOnlySubstanceUnits="false" boundaryCondition="false" constant="false">
        <notes>
          <html:p>CHARGE: -1 </html:p>
        </notes>
      </species>
      <species id="M_cpd11555_c0" name="8-methyl-3-hydroxy-nonanoyl-ACP-c0" compartment="c0" hasOnlySubstanceUnits="false" boundaryCondition="false" constant="false">
        <notes>
          <html:p>CHARGE: -1 </html:p>
        </notes>
      </species>
      <species id="M_cpd00357_c0" name="TTP-c0" compartment="c0" hasOnlySubstanceUnits="false" boundaryCondition="false" constant="false">
        <notes>
          <html:p>CHARGE: -3 </html:p>
        </notes>
      </species>
      <species id="M_cpd00297_c0" name="dTDP-c0" compartment="c0" hasOnlySubstanceUnits="false" boundaryCondition="false" constant="false">
        <notes>
          <html:p>CHARGE: -2 </html:p>
        </notes>
      </species>
      <species id="M_cpd02691_c0" name="2-methyl-3-hydroxy-butyryl-CoA-c0" compartment="c0" hasOnlySubstanceUnits="false" boundaryCondition="false" constant="false">
        <notes>
          <html:p>CHARGE: -4 </html:p>
        </notes>
      </species>
      <species id="M_cpd02124_c0" name="2-Methylacetoacetyl-CoA-c0" compartment="c0" hasOnlySubstanceUnits="false" boundaryCondition="false" constant="false">
        <notes>
          <html:p>CHARGE: -4 </html:p>
        </notes>
      </species>
      <species id="M_cpd00745_c0" name="Hydracrylic-acid-c0" compartment="c0" hasOnlySubstanceUnits="false" boundaryCondition="false" constant="false">
        <notes>
          <html:p>CHARGE: -1 </html:p>
        </notes>
      </species>
      <species id="M_cpd03375_c0" name="3-Hydroxypropanoyl-CoA-c0" compartment="c0" hasOnlySubstanceUnits="false" boundaryCondition="false" constant="false">
        <notes>
          <html:p>CHARGE: -3 </html:p>
        </notes>
      </species>
      <species id="M_cpd00053_c0" name="L-Glutamine-c0" compartment="c0" hasOnlySubstanceUnits="false" boundaryCondition="false" constant="false">
        <notes>
          <html:p>CHARGE: 0 </html:p>
        </notes>
      </species>
      <species id="M_cpd00216_c0" name="Chorismate-c0" compartment="c0" hasOnlySubstanceUnits="false" boundaryCondition="false" constant="false">
        <notes>
          <html:p>CHARGE: -2 </html:p>
        </notes>
      </species>
      <species id="M_cpd00314_e0" name="D-Mannitol-e0" compartment="e0" hasOnlySubstanceUnits="false" boundaryCondition="false" constant="false">
        <notes>
          <html:p>CHARGE: 0 </html:p>
        </notes>
      </species>
      <species id="M_cpd00491_c0" name="D-mannitol-1-phosphate-c0" compartment="c0" hasOnlySubstanceUnits="false" boundaryCondition="false" constant="false">
        <notes>
          <html:p>CHARGE: -2 </html:p>
        </notes>
      </species>
      <species id="M_cpd00861_c0" name="UDP-N-acetyl-D-mannosamine-c0" compartment="c0" hasOnlySubstanceUnits="false" boundaryCondition="false" constant="false">
        <notes>
          <html:p>CHARGE: -2 </html:p>
        </notes>
      </species>
      <species id="M_cpd00946_c0" name="Undecaprenyl-diphospho-N-acetyl-glucosamine-c0" compartment="c0" hasOnlySubstanceUnits="false" boundaryCondition="false" constant="false">
        <notes>
          <html:p>CHARGE: -2 </html:p>
        </notes>
      </species>
      <species id="M_cpd02967_c0" name="N-Acetyl-beta-D-mannosaminyl-1-4-N-acetyl-D-glucosaminyldiphosphoundecaprenol-c0" compartment="c0" hasOnlySubstanceUnits="false" boundaryCondition="false" constant="false">
        <notes>
          <html:p>CHARGE: -2 </html:p>
        </notes>
      </species>
      <species id="M_cpd11588_c0" name="gly-pro-L-c0" compartment="c0" hasOnlySubstanceUnits="false" boundaryCondition="false" constant="false">
        <notes>
          <html:p>CHARGE: 0 </html:p>
        </notes>
      </species>
      <species id="M_cpd00129_c0" name="L-Proline-c0" compartment="c0" hasOnlySubstanceUnits="false" boundaryCondition="false" constant="false">
        <notes>
          <html:p>CHARGE: 0 </html:p>
        </notes>
      </species>
      <species id="M_cpd11341_c0" name="gamma-glutamyl-gamma-butyraldehyde-c0" compartment="c0" hasOnlySubstanceUnits="false" boundaryCondition="false" constant="false">
        <notes>
          <html:p>CHARGE: 0 </html:p>
        </notes>
      </species>
      <species id="M_cpd11408_c0" name="gamma-Glutamyl-GABA-c0" compartment="c0" hasOnlySubstanceUnits="false" boundaryCondition="false" constant="false">
        <notes>
          <html:p>CHARGE: -1 </html:p>
        </notes>
      </species>
      <species id="M_cpd00296_c0" name="dGMP-c0" compartment="c0" hasOnlySubstanceUnits="false" boundaryCondition="false" constant="false">
        <notes>
          <html:p>CHARGE: -2 </html:p>
        </notes>
      </species>
      <species id="M_cpd00277_c0" name="Deoxyguanosine-c0" compartment="c0" hasOnlySubstanceUnits="false" boundaryCondition="false" constant="false">
        <notes>
          <html:p>CHARGE: 0 </html:p>
        </notes>
      </species>
      <species id="M_cpd11438_c0" name="fa4-c0" compartment="c0" hasOnlySubstanceUnits="false" boundaryCondition="false" constant="false">
        <notes>
          <html:p>CHARGE: -1 </html:p>
        </notes>
      </species>
      <species id="M_cpd11439_c0" name="fa4coa-c0" compartment="c0" hasOnlySubstanceUnits="false" boundaryCondition="false" constant="false">
        <notes>
          <html:p>CHARGE: -3 </html:p>
        </notes>
      </species>
      <species id="M_cpd11556_c0" name="8-methyl-trans-non-2-enoyl-ACP-c0" compartment="c0" hasOnlySubstanceUnits="false" boundaryCondition="false" constant="false">
        <notes>
          <html:p>CHARGE: -1 </html:p>
        </notes>
      </species>
      <species id="M_cpd11557_c0" name="8-methyl-nonanoyl-ACP-c0" compartment="c0" hasOnlySubstanceUnits="false" boundaryCondition="false" constant="false">
        <notes>
          <html:p>CHARGE: -1 </html:p>
        </notes>
      </species>
      <species id="M_cpd01017_e0" name="Cys-Gly-e0" compartment="e0" hasOnlySubstanceUnits="false" boundaryCondition="false" constant="false">
        <notes>
          <html:p>CHARGE: 0 </html:p>
        </notes>
      </species>
      <species id="M_cpd01017_c0" name="Cys-Gly-c0" compartment="c0" hasOnlySubstanceUnits="false" boundaryCondition="false" constant="false">
        <notes>
          <html:p>CHARGE: 0 </html:p>
        </notes>
      </species>
      <species id="M_cpd15339_c0" name="2-Acyl-sn-glycero-3-phosphoethanolamine-n-C16-0-c0" compartment="c0" hasOnlySubstanceUnits="false" boundaryCondition="false" constant="false">
        <notes>
          <html:p>CHARGE: 0 </html:p>
        </notes>
      </species>
      <species id="M_cpd00214_c0" name="Palmitate-c0" compartment="c0" hasOnlySubstanceUnits="false" boundaryCondition="false" constant="false">
        <notes>
          <html:p>CHARGE: -1 </html:p>
        </notes>
      </species>
      <species id="M_cpd11570_c0" name="3-Oxooctodecanoyl-ACP-c0" compartment="c0" hasOnlySubstanceUnits="false" boundaryCondition="false" constant="false">
        <notes>
          <html:p>CHARGE: -1 </html:p>
        </notes>
      </species>
      <species id="M_cpd11571_c0" name="3-Hydroxyoctodecanoyl-ACP-c0" compartment="c0" hasOnlySubstanceUnits="false" boundaryCondition="false" constant="false">
        <notes>
          <html:p>CHARGE: -1 </html:p>
        </notes>
      </species>
      <species id="M_cpd01306_c0" name="Cycloartenol-c0" compartment="c0" hasOnlySubstanceUnits="false" boundaryCondition="false" constant="false">
        <notes>
          <html:p>CHARGE: 0 </html:p>
        </notes>
      </species>
      <species id="M_cpd05727_c0" name="24-Methylenecycloartanol-c0" compartment="c0" hasOnlySubstanceUnits="false" boundaryCondition="false" constant="false">
        <notes>
          <html:p>CHARGE: 0 </html:p>
        </notes>
      </species>
      <species id="M_cpd01324_c0" name="L-Histidinal-c0" compartment="c0" hasOnlySubstanceUnits="false" boundaryCondition="false" constant="false">
        <notes>
          <html:p>CHARGE: 1 </html:p>
        </notes>
      </species>
      <species id="M_cpd00871_c0" name="D-Ribulose-1-5-bisphosphate-c0" compartment="c0" hasOnlySubstanceUnits="false" boundaryCondition="false" constant="false">
        <notes>
          <html:p>CHARGE: -4 </html:p>
        </notes>
      </species>
      <species id="M_cpd15679_c0" name="1-2-diisotetradecanoyl-sn-glycerol-3-phosphate-c0" compartment="c0" hasOnlySubstanceUnits="false" boundaryCondition="false" constant="false">
        <notes>
          <html:p>CHARGE: -1 </html:p>
        </notes>
      </species>
      <species id="M_cpd15685_c0" name="CDP-1-2-diisotetradecanoylglycerol-c0" compartment="c0" hasOnlySubstanceUnits="false" boundaryCondition="false" constant="false">
        <notes>
          <html:p>CHARGE: -2 </html:p>
        </notes>
      </species>
      <species id="M_cpd00501_c0" name="beta-D-Glucose-1-phosphate-c0" compartment="c0" hasOnlySubstanceUnits="false" boundaryCondition="false" constant="false">
        <notes>
          <html:p>CHARGE: -2 </html:p>
        </notes>
      </species>
      <species id="M_cpd15687_c0" name="CDP-1-2-dianteisopentadecanoylglycerol-c0" compartment="c0" hasOnlySubstanceUnits="false" boundaryCondition="false" constant="false">
        <notes>
          <html:p>CHARGE: -2 </html:p>
        </notes>
      </species>
      <species id="M_cpd15720_c0" name="Dianteisopentadecanoylphosphatidylglycerophosphate-c0" compartment="c0" hasOnlySubstanceUnits="false" boundaryCondition="false" constant="false">
        <notes>
          <html:p>CHARGE: -2 </html:p>
        </notes>
      </species>
      <species id="M_cpd01651_c0" name="L-3-Cyanoalanine-c0" compartment="c0" hasOnlySubstanceUnits="false" boundaryCondition="false" constant="false">
        <notes>
          <html:p>CHARGE: 0 </html:p>
        </notes>
      </species>
      <species id="M_cpd03407_c0" name="gamma-Glutamyl-beta-cyanoalanine-c0" compartment="c0" hasOnlySubstanceUnits="false" boundaryCondition="false" constant="false">
        <notes>
          <html:p>CHARGE: -1 </html:p>
        </notes>
      </species>
      <species id="M_cpd00013_e0" name="NH3-e0" compartment="e0" hasOnlySubstanceUnits="false" boundaryCondition="false" constant="false">
        <notes>
          <html:p>CHARGE: 1 </html:p>
        </notes>
      </species>
      <species id="M_cpd15322_c0" name="1-Acyl-sn-glycero-3-phosphoglycerol-hexadec-9-enoyl-c0" compartment="c0" hasOnlySubstanceUnits="false" boundaryCondition="false" constant="false">
        <notes>
          <html:p>CHARGE: -1 </html:p>
        </notes>
      </species>
      <species id="M_cpd15343_c0" name="2-Acyl-sn-glycero-3-phosphoglycerol-dodecanoyl-c0" compartment="c0" hasOnlySubstanceUnits="false" boundaryCondition="false" constant="false">
        <notes>
          <html:p>CHARGE: -1 </html:p>
        </notes>
      </species>
      <species id="M_cpd00397_c0" name="L-Ribulose-c0" compartment="c0" hasOnlySubstanceUnits="false" boundaryCondition="false" constant="false">
        <notes>
          <html:p>CHARGE: 0 </html:p>
        </notes>
      </species>
      <species id="M_cpd00957_c0" name="2-5-Diamino-6-5-phosphoribosylamino-4-pyrimidineone-c0" compartment="c0" hasOnlySubstanceUnits="false" boundaryCondition="false" constant="false">
        <notes>
          <html:p>CHARGE: -2 </html:p>
        </notes>
      </species>
      <species id="M_cpd00449_c0" name="Dihydrolipoamide-c0" compartment="c0" hasOnlySubstanceUnits="false" boundaryCondition="false" constant="false">
        <notes>
          <html:p>CHARGE: 0 </html:p>
        </notes>
      </species>
      <species id="M_cpd02415_c0" name="Serine-phosphoethanolamine-c0" compartment="c0" hasOnlySubstanceUnits="false" boundaryCondition="false" constant="false">
        <notes>
          <html:p>CHARGE: 0 </html:p>
        </notes>
      </species>
      <species id="M_cpd00285_c0" name="Phosphoethanolamine-c0" compartment="c0" hasOnlySubstanceUnits="false" boundaryCondition="false" constant="false">
        <notes>
          <html:p>CHARGE: -1 </html:p>
        </notes>
      </species>
      <species id="M_cpd00159_c0" name="L-Lactate-c0" compartment="c0" hasOnlySubstanceUnits="false" boundaryCondition="false" constant="false">
        <notes>
          <html:p>CHARGE: -1 </html:p>
        </notes>
      </species>
      <species id="M_cpd00143_c0" name="Phenylpyruvate-c0" compartment="c0" hasOnlySubstanceUnits="false" boundaryCondition="false" constant="false">
        <notes>
          <html:p>CHARGE: -1 </html:p>
        </notes>
      </species>
      <species id="M_cpd03480_c0" name="2-Hydroxyphenylacetate-c0" compartment="c0" hasOnlySubstanceUnits="false" boundaryCondition="false" constant="false">
        <notes>
          <html:p>CHARGE: -1 </html:p>
        </notes>
      </species>
      <species id="M_cpd00051_e0" name="L-Arginine-e0" compartment="e0" hasOnlySubstanceUnits="false" boundaryCondition="false" constant="false">
        <notes>
          <html:p>CHARGE: 1 </html:p>
        </notes>
      </species>
      <species id="M_cpd00064_e0" name="Ornithine-e0" compartment="e0" hasOnlySubstanceUnits="false" boundaryCondition="false" constant="false">
        <notes>
          <html:p>CHARGE: 1 </html:p>
        </notes>
      </species>
      <species id="M_cpd11553_c0" name="6-methyl-heptanoyl-ACP-c0" compartment="c0" hasOnlySubstanceUnits="false" boundaryCondition="false" constant="false">
        <notes>
          <html:p>CHARGE: -1 </html:p>
        </notes>
      </species>
      <species id="M_cpd00244_e0" name="Ni2-plus-e0" compartment="e0" hasOnlySubstanceUnits="false" boundaryCondition="false" constant="false">
        <notes>
          <html:p>CHARGE: 2 </html:p>
        </notes>
      </species>
      <species id="M_cpd00244_c0" name="Ni2-plus-c0" compartment="c0" hasOnlySubstanceUnits="false" boundaryCondition="false" constant="false">
        <notes>
          <html:p>CHARGE: 2 </html:p>
        </notes>
      </species>
      <species id="M_cpd15327_c0" name="1-hexadecanoyl-sn-glycerol-3-phosphate-c0" compartment="c0" hasOnlySubstanceUnits="false" boundaryCondition="false" constant="false">
        <notes>
          <html:p>CHARGE: -1 </html:p>
        </notes>
      </species>
      <species id="M_cpd01237_c0" name="Choloyl-CoA-c0" compartment="c0" hasOnlySubstanceUnits="false" boundaryCondition="false" constant="false">
        <notes>
          <html:p>CHARGE: -3 </html:p>
        </notes>
      </species>
      <species id="M_cpd00526_c0" name="Cholate-c0" compartment="c0" hasOnlySubstanceUnits="false" boundaryCondition="false" constant="false">
        <notes>
          <html:p>CHARGE: -1 </html:p>
        </notes>
      </species>
      <species id="M_cpd11510_c0" name="10-methyl-trans-dodec-2-enoyl-ACP-c0" compartment="c0" hasOnlySubstanceUnits="false" boundaryCondition="false" constant="false">
        <notes>
          <html:p>CHARGE: -1 </html:p>
        </notes>
      </species>
      <species id="M_cpd11511_c0" name="10-methyl-dodecanoyl-ACP-c0" compartment="c0" hasOnlySubstanceUnits="false" boundaryCondition="false" constant="false">
        <notes>
          <html:p>CHARGE: -1 </html:p>
        </notes>
      </species>
      <species id="M_cpd00183_c0" name="Sarcosine-c0" compartment="c0" hasOnlySubstanceUnits="false" boundaryCondition="false" constant="false">
        <notes>
          <html:p>CHARGE: 0 </html:p>
        </notes>
      </species>
      <species id="M_cpd00055_c0" name="Formaldehyde-c0" compartment="c0" hasOnlySubstanceUnits="false" boundaryCondition="false" constant="false">
        <notes>
          <html:p>CHARGE: 0 </html:p>
        </notes>
      </species>
      <species id="M_cpd00186_c0" name="D-Glutamate-c0" compartment="c0" hasOnlySubstanceUnits="false" boundaryCondition="false" constant="false">
        <notes>
          <html:p>CHARGE: -1 </html:p>
        </notes>
      </species>
      <species id="M_cpd01512_c0" name="5-Oxo-D-proline-c0" compartment="c0" hasOnlySubstanceUnits="false" boundaryCondition="false" constant="false">
        <notes>
          <html:p>CHARGE: -1 </html:p>
        </notes>
      </species>
      <species id="M_cpd00822_c0" name="O-Succinyl-L-homoserine-c0" compartment="c0" hasOnlySubstanceUnits="false" boundaryCondition="false" constant="false">
        <notes>
          <html:p>CHARGE: -1 </html:p>
        </notes>
      </species>
      <species id="M_cpd11552_c0" name="6-methyl-trans-hept-2-enoyl-ACP-c0" compartment="c0" hasOnlySubstanceUnits="false" boundaryCondition="false" constant="false">
        <notes>
          <html:p>CHARGE: -1 </html:p>
        </notes>
      </species>
      <species id="M_cpd03518_c0" name="Formamidopyrimidine-nucleoside-triphosphate-c0" compartment="c0" hasOnlySubstanceUnits="false" boundaryCondition="false" constant="false">
        <notes>
          <html:p>CHARGE: -3 </html:p>
        </notes>
      </species>
      <species id="M_cpd03519_c0" name="2-5-Diaminopyrimidine-nucleoside-triphosphate-c0" compartment="c0" hasOnlySubstanceUnits="false" boundaryCondition="false" constant="false">
        <notes>
          <html:p>CHARGE: -3 </html:p>
        </notes>
      </species>
      <species id="M_cpd01501_c0" name="2-Methylcitrate-c0" compartment="c0" hasOnlySubstanceUnits="false" boundaryCondition="false" constant="false">
        <notes>
          <html:p>CHARGE: -3 </html:p>
        </notes>
      </species>
      <species id="M_cpd00507_c0" name="Glycerophosphocholine-c0" compartment="c0" hasOnlySubstanceUnits="false" boundaryCondition="false" constant="false">
        <notes>
          <html:p>CHARGE: 0 </html:p>
        </notes>
      </species>
      <species id="M_cpd00098_c0" name="Choline-c0" compartment="c0" hasOnlySubstanceUnits="false" boundaryCondition="false" constant="false">
        <notes>
          <html:p>CHARGE: 1 </html:p>
        </notes>
      </species>
      <species id="M_cpd02264_c0" name="CDPparatose-c0" compartment="c0" hasOnlySubstanceUnits="false" boundaryCondition="false" constant="false">
        <notes>
          <html:p>CHARGE: -2 </html:p>
        </notes>
      </species>
      <species id="M_cpd02265_c0" name="CDPtyvelose-c0" compartment="c0" hasOnlySubstanceUnits="false" boundaryCondition="false" constant="false">
        <notes>
          <html:p>CHARGE: -2 </html:p>
        </notes>
      </species>
      <species id="M_cpd15419_c0" name="CDP-1-2-dihexadecanoylglycerol-c0" compartment="c0" hasOnlySubstanceUnits="false" boundaryCondition="false" constant="false">
        <notes>
          <html:p>CHARGE: -2 </html:p>
        </notes>
      </species>
      <species id="M_cpd15545_c0" name="Phosphatidylglycerophosphate-dihexadecanoyl-c0" compartment="c0" hasOnlySubstanceUnits="false" boundaryCondition="false" constant="false">
        <notes>
          <html:p>CHARGE: -2 </html:p>
        </notes>
      </species>
      <species id="M_cpd00790_c0" name="O-Acetyl-L-homoserine-c0" compartment="c0" hasOnlySubstanceUnits="false" boundaryCondition="false" constant="false">
        <notes>
          <html:p>CHARGE: 0 </html:p>
        </notes>
      </species>
      <species id="M_cpd00179_e0" name="Maltose-e0" compartment="e0" hasOnlySubstanceUnits="false" boundaryCondition="false" constant="false">
        <notes>
          <html:p>CHARGE: 0 </html:p>
        </notes>
      </species>
      <species id="M_cpd01919_c0" name="maltose-6-phosphate-c0" compartment="c0" hasOnlySubstanceUnits="false" boundaryCondition="false" constant="false">
        <notes>
          <html:p>CHARGE: -2 </html:p>
        </notes>
      </species>
      <species id="M_cpd03963_c0" name="Biuret-c0" compartment="c0" hasOnlySubstanceUnits="false" boundaryCondition="false" constant="false">
        <notes>
          <html:p>CHARGE: 0 </html:p>
        </notes>
      </species>
      <species id="M_cpd00073_c0" name="Urea-c0" compartment="c0" hasOnlySubstanceUnits="false" boundaryCondition="false" constant="false">
        <notes>
          <html:p>CHARGE: 0 </html:p>
        </notes>
      </species>
      <species id="M_cpd11474_c0" name="Decanoyl-ACP-c0" compartment="c0" hasOnlySubstanceUnits="false" boundaryCondition="false" constant="false">
        <notes>
          <html:p>CHARGE: -2 </html:p>
        </notes>
      </species>
      <species id="M_cpd11489_c0" name="3-oxododecanoyl-acp-c0" compartment="c0" hasOnlySubstanceUnits="false" boundaryCondition="false" constant="false">
        <notes>
          <html:p>CHARGE: -2 </html:p>
        </notes>
      </species>
      <species id="M_cpd00355_e0" name="Nicotinamide-ribonucleotide-e0" compartment="e0" hasOnlySubstanceUnits="false" boundaryCondition="false" constant="false">
        <notes>
          <html:p>CHARGE: -1 </html:p>
        </notes>
      </species>
      <species id="M_cpd00355_c0" name="Nicotinamide-ribonucleotide-c0" compartment="c0" hasOnlySubstanceUnits="false" boundaryCondition="false" constant="false">
        <notes>
          <html:p>CHARGE: -1 </html:p>
        </notes>
      </species>
      <species id="M_cpd00105_c0" name="D-Ribose-c0" compartment="c0" hasOnlySubstanceUnits="false" boundaryCondition="false" constant="false">
        <notes>
          <html:p>CHARGE: 0 </html:p>
        </notes>
      </species>
      <species id="M_cpd03118_c0" name="Hydroxydecanoyl-CoA-c0" compartment="c0" hasOnlySubstanceUnits="false" boundaryCondition="false" constant="false">
        <notes>
          <html:p>CHARGE: -4 </html:p>
        </notes>
      </species>
      <species id="M_cpd03129_c0" name="2E-Decenoyl-CoA-c0" compartment="c0" hasOnlySubstanceUnits="false" boundaryCondition="false" constant="false">
        <notes>
          <html:p>CHARGE: -4 </html:p>
        </notes>
      </species>
      <species id="M_cpd00347_c0" name="5-10-Methenyltetrahydrofolate-c0" compartment="c0" hasOnlySubstanceUnits="false" boundaryCondition="false" constant="false">
        <notes>
          <html:p>CHARGE: -1 </html:p>
        </notes>
      </species>
      <species id="M_cpd11476_c0" name="hexadecanoyl-acp-c0" compartment="c0" hasOnlySubstanceUnits="false" boundaryCondition="false" constant="false">
        <notes>
          <html:p>CHARGE: -2 </html:p>
        </notes>
      </species>
      <species id="M_cpd00134_c0" name="Palmitoyl-CoA-c0" compartment="c0" hasOnlySubstanceUnits="false" boundaryCondition="false" constant="false">
        <notes>
          <html:p>CHARGE: -4 </html:p>
        </notes>
      </species>
      <species id="M_cpd03116_c0" name="3-Hydroxydodecanoyl-CoA-c0" compartment="c0" hasOnlySubstanceUnits="false" boundaryCondition="false" constant="false">
        <notes>
          <html:p>CHARGE: -4 </html:p>
        </notes>
      </species>
      <species id="M_cpd02060_c0" name="2E-Dodecenoyl-CoA-c0" compartment="c0" hasOnlySubstanceUnits="false" boundaryCondition="false" constant="false">
        <notes>
          <html:p>CHARGE: -4 </html:p>
        </notes>
      </species>
      <species id="M_cpd00076_c0" name="Sucrose-c0" compartment="c0" hasOnlySubstanceUnits="false" boundaryCondition="false" constant="false">
        <notes>
          <html:p>CHARGE: 0 </html:p>
        </notes>
      </species>
      <species id="M_cpd02298_c0" name="1F-beta-D-Fructosylsucrose-c0" compartment="c0" hasOnlySubstanceUnits="false" boundaryCondition="false" constant="false">
        <notes>
          <html:p>CHARGE: 0 </html:p>
        </notes>
      </species>
      <species id="M_cpd11578_c0" name="hexanesulfonate-c0" compartment="c0" hasOnlySubstanceUnits="false" boundaryCondition="false" constant="false">
        <notes>
          <html:p>CHARGE: -1 </html:p>
        </notes>
      </species>
      <species id="M_cpd15611_c0" name="hexanal-c0" compartment="c0" hasOnlySubstanceUnits="false" boundaryCondition="false" constant="false">
        <notes>
          <html:p>CHARGE: 0 </html:p>
        </notes>
      </species>
      <species id="M_cpd00843_c0" name="Tartronate-semialdehyde-c0" compartment="c0" hasOnlySubstanceUnits="false" boundaryCondition="false" constant="false">
        <notes>
          <html:p>CHARGE: -1 </html:p>
        </notes>
      </species>
      <species id="M_cpd00100_e0" name="Glycerol-e0" compartment="e0" hasOnlySubstanceUnits="false" boundaryCondition="false" constant="false">
        <notes>
          <html:p>CHARGE: 0 </html:p>
        </notes>
      </species>
      <species id="M_cpd00270_c0" name="Caffeoyl-CoA-c0" compartment="c0" hasOnlySubstanceUnits="false" boundaryCondition="false" constant="false">
        <notes>
          <html:p>CHARGE: -4 </html:p>
        </notes>
      </species>
      <species id="M_cpd05546_c0" name="Cyanin-c0" compartment="c0" hasOnlySubstanceUnits="false" boundaryCondition="false" constant="false">
        <notes>
          <html:p>CHARGE: -1 </html:p>
        </notes>
      </species>
      <species id="M_cpd15088_c0" name="Cyanidin-3-glucoside-5-caffeoylglucoside-c0" compartment="c0" hasOnlySubstanceUnits="false" boundaryCondition="false" constant="false">
        <notes>
          <html:p>CHARGE: -1 </html:p>
        </notes>
      </species>
      <species id="M_cpd15606_c0" name="Gly-Tyr-c0" compartment="c0" hasOnlySubstanceUnits="false" boundaryCondition="false" constant="false">
        <notes>
          <html:p>CHARGE: 0 </html:p>
        </notes>
      </species>
      <species id="M_cpd11546_c0" name="4-methyl-3-oxo-pentanoyl-ACP-c0" compartment="c0" hasOnlySubstanceUnits="false" boundaryCondition="false" constant="false">
        <notes>
          <html:p>CHARGE: -1 </html:p>
        </notes>
      </species>
      <species id="M_cpd11547_c0" name="4-methyl-3-hydroxy-pentanoyl-ACP-c0" compartment="c0" hasOnlySubstanceUnits="false" boundaryCondition="false" constant="false">
        <notes>
          <html:p>CHARGE: -1 </html:p>
        </notes>
      </species>
      <species id="M_cpd00128_c0" name="Adenine-c0" compartment="c0" hasOnlySubstanceUnits="false" boundaryCondition="false" constant="false">
        <notes>
          <html:p>CHARGE: 0 </html:p>
        </notes>
      </species>
      <species id="M_cpd15364_c0" name="2-5-triphosphoribosyl-3-dephospho-CoA-c0" compartment="c0" hasOnlySubstanceUnits="false" boundaryCondition="false" constant="false">
        <notes>
          <html:p>CHARGE: -5 </html:p>
        </notes>
      </species>
      <species id="M_cpd15420_c0" name="CDP-1-2-dioctadec-11-enoylglycerol-c0" compartment="c0" hasOnlySubstanceUnits="false" boundaryCondition="false" constant="false">
        <notes>
          <html:p>CHARGE: -2 </html:p>
        </notes>
      </species>
      <species id="M_cpd15548_c0" name="Phosphatidylglycerophosphate-dioctadec-11-enoyl-c0" compartment="c0" hasOnlySubstanceUnits="false" boundaryCondition="false" constant="false">
        <notes>
          <html:p>CHARGE: -2 </html:p>
        </notes>
      </species>
      <species id="M_cpd11591_e0" name="Gly-Met-e0" compartment="e0" hasOnlySubstanceUnits="false" boundaryCondition="false" constant="false">
        <notes>
          <html:p>CHARGE: 0 </html:p>
        </notes>
      </species>
      <species id="M_cpd11591_c0" name="Gly-Met-c0" compartment="c0" hasOnlySubstanceUnits="false" boundaryCondition="false" constant="false">
        <notes>
          <html:p>CHARGE: 0 </html:p>
        </notes>
      </species>
      <species id="M_cpd15358_c0" name="2-octadecanoyl-sn-glycerol-3-phosphate-c0" compartment="c0" hasOnlySubstanceUnits="false" boundaryCondition="false" constant="false">
        <notes>
          <html:p>CHARGE: -1 </html:p>
        </notes>
      </species>
      <species id="M_cpd01080_c0" name="ocdca-c0" compartment="c0" hasOnlySubstanceUnits="false" boundaryCondition="false" constant="false">
        <notes>
          <html:p>CHARGE: -1 </html:p>
        </notes>
      </species>
      <species id="M_cpd00232_c0" name="Neu5Ac-c0" compartment="c0" hasOnlySubstanceUnits="false" boundaryCondition="false" constant="false">
        <notes>
          <html:p>CHARGE: -1 </html:p>
        </notes>
      </species>
      <species id="M_cpd01743_c0" name="Cerebroside-c0" compartment="c0" hasOnlySubstanceUnits="false" boundaryCondition="false" constant="false">
        <notes>
          <html:p>CHARGE: 0 </html:p>
        </notes>
      </species>
      <species id="M_cpd03653_c0" name="GM4-c0" compartment="c0" hasOnlySubstanceUnits="false" boundaryCondition="false" constant="false">
        <notes>
          <html:p>CHARGE: -1 </html:p>
        </notes>
      </species>
      <species id="M_cpd11468_c0" name="Dodecanoyl-ACP-c0" compartment="c0" hasOnlySubstanceUnits="false" boundaryCondition="false" constant="false">
        <notes>
          <html:p>CHARGE: -2 </html:p>
        </notes>
      </species>
      <species id="M_cpd11491_c0" name="3-oxotetradecanoyl-acp-c0" compartment="c0" hasOnlySubstanceUnits="false" boundaryCondition="false" constant="false">
        <notes>
          <html:p>CHARGE: -2 </html:p>
        </notes>
      </species>
      <species id="M_cpd00300_c0" name="Urate-c0" compartment="c0" hasOnlySubstanceUnits="false" boundaryCondition="false" constant="false">
        <notes>
          <html:p>CHARGE: 0 </html:p>
        </notes>
      </species>
      <species id="M_cpd11558_c0" name="10-methyl-3-oxo-undecanoyl-ACP-c0" compartment="c0" hasOnlySubstanceUnits="false" boundaryCondition="false" constant="false">
        <notes>
          <html:p>CHARGE: -1 </html:p>
        </notes>
      </species>
      <species id="M_cpd11559_c0" name="10-methyl-3-hydroxy-undecanoyl-ACP-c0" compartment="c0" hasOnlySubstanceUnits="false" boundaryCondition="false" constant="false">
        <notes>
          <html:p>CHARGE: -1 </html:p>
        </notes>
      </species>
      <species id="M_cpd00906_c0" name="all-trans-Hexaprenyl-diphosphate-c0" compartment="c0" hasOnlySubstanceUnits="false" boundaryCondition="false" constant="false">
        <notes>
          <html:p>CHARGE: -2 </html:p>
        </notes>
      </species>
      <species id="M_cpd00282_c0" name="Dihydroorotate-c0" compartment="c0" hasOnlySubstanceUnits="false" boundaryCondition="false" constant="false">
        <notes>
          <html:p>CHARGE: -1 </html:p>
        </notes>
      </species>
      <species id="M_cpd00343_c0" name="N-Carbamoyl-L-aspartate-c0" compartment="c0" hasOnlySubstanceUnits="false" boundaryCondition="false" constant="false">
        <notes>
          <html:p>CHARGE: -2 </html:p>
        </notes>
      </species>
      <species id="M_cpd01298_c0" name="Aminoacetone-c0" compartment="c0" hasOnlySubstanceUnits="false" boundaryCondition="false" constant="false">
        <notes>
          <html:p>CHARGE: 1 </html:p>
        </notes>
      </species>
      <species id="M_cpd00428_c0" name="2-Oxopropanal-c0" compartment="c0" hasOnlySubstanceUnits="false" boundaryCondition="false" constant="false">
        <notes>
          <html:p>CHARGE: 0 </html:p>
        </notes>
      </species>
      <species id="M_cpd00009_e0" name="Phosphate-e0" compartment="e0" hasOnlySubstanceUnits="false" boundaryCondition="false" constant="false">
        <notes>
          <html:p>CHARGE: -2 </html:p>
        </notes>
      </species>
      <species id="M_cpd03676_c0" name="Coclaurine-c0" compartment="c0" hasOnlySubstanceUnits="false" boundaryCondition="false" constant="false">
        <notes>
          <html:p>CHARGE: 0 </html:p>
        </notes>
      </species>
      <species id="M_cpd03081_c0" name="N-Methylcoclaurine-c0" compartment="c0" hasOnlySubstanceUnits="false" boundaryCondition="false" constant="false">
        <notes>
          <html:p>CHARGE: 0 </html:p>
        </notes>
      </species>
      <species id="M_cpd00078_c0" name="Succinyl-CoA-c0" compartment="c0" hasOnlySubstanceUnits="false" boundaryCondition="false" constant="false">
        <notes>
          <html:p>CHARGE: -5 </html:p>
        </notes>
      </species>
      <species id="M_cpd00227_c0" name="L-Homoserine-c0" compartment="c0" hasOnlySubstanceUnits="false" boundaryCondition="false" constant="false">
        <notes>
          <html:p>CHARGE: 0 </html:p>
        </notes>
      </species>
      <species id="M_cpd00346_c0" name="L-Aspartate4-semialdehyde-c0" compartment="c0" hasOnlySubstanceUnits="false" boundaryCondition="false" constant="false">
        <notes>
          <html:p>CHARGE: 0 </html:p>
        </notes>
      </species>
      <species id="M_cpd09027_c0" name="5-Hydroxy-2-oxo-4-ureido-2-5-dihydro-1H-imidazole-5-carboxylate-c0" compartment="c0" hasOnlySubstanceUnits="false" boundaryCondition="false" constant="false">
        <notes>
          <html:p>CHARGE: -1 </html:p>
        </notes>
      </species>
      <species id="M_cpd01567_c0" name="R-Allantoin-c0" compartment="c0" hasOnlySubstanceUnits="false" boundaryCondition="false" constant="false">
        <notes>
          <html:p>CHARGE: -1 </html:p>
        </notes>
      </species>
      <species id="M_cpd00175_c0" name="UDP-N-acetyl-D-galactosamine-c0" compartment="c0" hasOnlySubstanceUnits="false" boundaryCondition="false" constant="false">
        <notes>
          <html:p>CHARGE: -2 </html:p>
        </notes>
      </species>
      <species id="M_cpd15342_c0" name="2-Acyl-sn-glycero-3-phosphoethanolamine-octadec-11-enoyl-c0" compartment="c0" hasOnlySubstanceUnits="false" boundaryCondition="false" constant="false">
        <notes>
          <html:p>CHARGE: 0 </html:p>
        </notes>
      </species>
      <species id="M_cpd11521_c0" name="5-methyl-3-oxo-hexanoyl-ACP-c0" compartment="c0" hasOnlySubstanceUnits="false" boundaryCondition="false" constant="false">
        <notes>
          <html:p>CHARGE: -1 </html:p>
        </notes>
      </species>
      <species id="M_cpd11522_c0" name="5-methyl-3-hydroxy-hexanoyl-ACP-c0" compartment="c0" hasOnlySubstanceUnits="false" boundaryCondition="false" constant="false">
        <notes>
          <html:p>CHARGE: -1 </html:p>
        </notes>
      </species>
      <species id="M_cpd00367_c0" name="Cytidine-c0" compartment="c0" hasOnlySubstanceUnits="false" boundaryCondition="false" constant="false">
        <notes>
          <html:p>CHARGE: 0 </html:p>
        </notes>
      </species>
      <species id="M_cpd11912_c0" name="tRNA-Glu-c0" compartment="c0" hasOnlySubstanceUnits="false" boundaryCondition="false" constant="false">
        <notes>
          <html:p>CHARGE: 0 </html:p>
        </notes>
      </species>
      <species id="M_cpd12227_c0" name="L-Glutamyl-tRNA-Glu-c0" compartment="c0" hasOnlySubstanceUnits="false" boundaryCondition="false" constant="false">
        <notes>
          <html:p>CHARGE: 0 </html:p>
        </notes>
      </species>
      <species id="M_cpd11669_c0" name="Q-c0" compartment="c0" hasOnlySubstanceUnits="false" boundaryCondition="false" constant="false">
        <notes>
          <html:p>CHARGE: 0 </html:p>
        </notes>
      </species>
      <species id="M_cpd11665_c0" name="QH2-c0" compartment="c0" hasOnlySubstanceUnits="false" boundaryCondition="false" constant="false">
        <notes>
          <html:p>CHARGE: 0 </html:p>
        </notes>
      </species>
      <species id="M_cpd00918_c0" name="2-Acetamido-5-oxopentanoate-c0" compartment="c0" hasOnlySubstanceUnits="false" boundaryCondition="false" constant="false">
        <notes>
          <html:p>CHARGE: -1 </html:p>
        </notes>
      </species>
      <species id="M_cpd00281_e0" name="GABA-e0" compartment="e0" hasOnlySubstanceUnits="false" boundaryCondition="false" constant="false">
        <notes>
          <html:p>CHARGE: 0 </html:p>
        </notes>
      </species>
      <species id="M_cpd00281_c0" name="GABA-c0" compartment="c0" hasOnlySubstanceUnits="false" boundaryCondition="false" constant="false">
        <notes>
          <html:p>CHARGE: 0 </html:p>
        </notes>
      </species>
      <species id="M_cpd00249_c0" name="Uridine-c0" compartment="c0" hasOnlySubstanceUnits="false" boundaryCondition="false" constant="false">
        <notes>
          <html:p>CHARGE: 0 </html:p>
        </notes>
      </species>
      <species id="M_cpd02799_c0" name="Methylisocitrate-c0" compartment="c0" hasOnlySubstanceUnits="false" boundaryCondition="false" constant="false">
        <notes>
          <html:p>CHARGE: -3 </html:p>
        </notes>
      </species>
      <species id="M_cpd14698_c0" name="3-Methyl-1-hydroxybutyl-TPP-c0" compartment="c0" hasOnlySubstanceUnits="false" boundaryCondition="false" constant="false">
        <notes>
          <html:p>CHARGE: -1 </html:p>
        </notes>
      </species>
      <species id="M_cpd14699_c0" name="3-Methylbutanoyl-dihydrolipoamide-E-c0" compartment="c0" hasOnlySubstanceUnits="false" boundaryCondition="false" constant="false">
        <notes>
          <html:p>CHARGE: 0 </html:p>
        </notes>
      </species>
      <species id="M_cpd04058_c0" name="L-N2-2-Carboxyethylarginine-c0" compartment="c0" hasOnlySubstanceUnits="false" boundaryCondition="false" constant="false">
        <notes>
          <html:p>CHARGE: 0 </html:p>
        </notes>
      </species>
      <species id="M_cpd00349_c0" name="Sedoheptulose-1-7-bisphosphate-c0" compartment="c0" hasOnlySubstanceUnits="false" boundaryCondition="false" constant="false">
        <notes>
          <html:p>CHARGE: -4 </html:p>
        </notes>
      </species>
      <species id="M_cpd00060_e0" name="L-Methionine-e0" compartment="e0" hasOnlySubstanceUnits="false" boundaryCondition="false" constant="false">
        <notes>
          <html:p>CHARGE: 0 </html:p>
        </notes>
      </species>
      <species id="M_cpd00524_c0" name="2-Inosose-c0" compartment="c0" hasOnlySubstanceUnits="false" boundaryCondition="false" constant="false">
        <notes>
          <html:p>CHARGE: 0 </html:p>
        </notes>
      </species>
      <species id="M_cpd03487_c0" name="Undecaprenyl-diphospho-N-acetylmuramoyl-N-acetylglucosamine-L-alanyl-D-glutamyl-L-lysyl-D-alanyl-D-alanine-c0" compartment="c0" hasOnlySubstanceUnits="false" boundaryCondition="false" constant="false">
        <notes>
          <html:p>CHARGE: -3 </html:p>
        </notes>
      </species>
      <species id="M_cpd03488_c0" name="Undecaprenyl-diphospho-N-acetylmuramoyl-N-acetylglucosamine-L-alanyl-D-glutaminyl-L-lysyl-D-alanyl-D-alanine-c0" compartment="c0" hasOnlySubstanceUnits="false" boundaryCondition="false" constant="false">
        <notes>
          <html:p>CHARGE: -2 </html:p>
        </notes>
      </species>
      <species id="M_cpd00338_c0" name="5-Aminolevulinate-c0" compartment="c0" hasOnlySubstanceUnits="false" boundaryCondition="false" constant="false">
        <notes>
          <html:p>CHARGE: 0 </html:p>
        </notes>
      </species>
      <species id="M_cpd00079_c0" name="D-glucose-6-phosphate-c0" compartment="c0" hasOnlySubstanceUnits="false" boundaryCondition="false" constant="false">
        <notes>
          <html:p>CHARGE: -2 </html:p>
        </notes>
      </species>
      <species id="M_cpd15028_c0" name="Delphin-c0" compartment="c0" hasOnlySubstanceUnits="false" boundaryCondition="false" constant="false">
        <notes>
          <html:p>CHARGE: -2 </html:p>
        </notes>
      </species>
      <species id="M_cpd15029_c0" name="Delphinidin-3-glucoside-5-caffoyl-glucoside-c0" compartment="c0" hasOnlySubstanceUnits="false" boundaryCondition="false" constant="false">
        <notes>
          <html:p>CHARGE: -2 </html:p>
        </notes>
      </species>
      <species id="M_cpd11580_c0" name="Gly-Gln-c0" compartment="c0" hasOnlySubstanceUnits="false" boundaryCondition="false" constant="false">
        <notes>
          <html:p>CHARGE: 0 </html:p>
        </notes>
      </species>
      <species id="M_cpd03115_c0" name="3-Hydroxytetradecanoyl-CoA-c0" compartment="c0" hasOnlySubstanceUnits="false" boundaryCondition="false" constant="false">
        <notes>
          <html:p>CHARGE: -4 </html:p>
        </notes>
      </species>
      <species id="M_cpd12689_c0" name="3-Oxotetradecanoyl-CoA-c0" compartment="c0" hasOnlySubstanceUnits="false" boundaryCondition="false" constant="false">
        <notes>
          <html:p>CHARGE: -4 </html:p>
        </notes>
      </species>
      <species id="M_cpd06707_c0" name="Benzamide-c0" compartment="c0" hasOnlySubstanceUnits="false" boundaryCondition="false" constant="false">
        <notes>
          <html:p>CHARGE: 0 </html:p>
        </notes>
      </species>
      <species id="M_cpd00153_c0" name="Benzoate-c0" compartment="c0" hasOnlySubstanceUnits="false" boundaryCondition="false" constant="false">
        <notes>
          <html:p>CHARGE: -1 </html:p>
        </notes>
      </species>
      <species id="M_cpd00834_c0" name="Phosphopantetheine-c0" compartment="c0" hasOnlySubstanceUnits="false" boundaryCondition="false" constant="false">
        <notes>
          <html:p>CHARGE: -2 </html:p>
        </notes>
      </species>
      <species id="M_cpd00158_c0" name="CELB-c0" compartment="c0" hasOnlySubstanceUnits="false" boundaryCondition="false" constant="false">
        <notes>
          <html:p>CHARGE: 0 </html:p>
        </notes>
      </species>
      <species id="M_cpd00190_c0" name="beta-D-Glucose-c0" compartment="c0" hasOnlySubstanceUnits="false" boundaryCondition="false" constant="false">
        <notes>
          <html:p>CHARGE: 0 </html:p>
        </notes>
      </species>
      <species id="M_cpd01777_c0" name="Phosphoribosyl-AMP-c0" compartment="c0" hasOnlySubstanceUnits="false" boundaryCondition="false" constant="false">
        <notes>
          <html:p>CHARGE: -4 </html:p>
        </notes>
      </species>
      <species id="M_cpd02979_c0" name="phosphoribosylformiminoaicar-phosphate-c0" compartment="c0" hasOnlySubstanceUnits="false" boundaryCondition="false" constant="false">
        <notes>
          <html:p>CHARGE: -4 </html:p>
        </notes>
      </species>
      <species id="M_cpd03588_c0" name="L-erythro-3-Methylmalyl-CoA-c0" compartment="c0" hasOnlySubstanceUnits="false" boundaryCondition="false" constant="false">
        <notes>
          <html:p>CHARGE: -4 </html:p>
        </notes>
      </species>
      <species id="M_cpd03589_c0" name="Mesaconyl-CoA-c0" compartment="c0" hasOnlySubstanceUnits="false" boundaryCondition="false" constant="false">
        <notes>
          <html:p>CHARGE: -4 </html:p>
        </notes>
      </species>
      <species id="M_cpd02711_c0" name="2-Keto-3-deoxy-6-phosphogluconate-c0" compartment="c0" hasOnlySubstanceUnits="false" boundaryCondition="false" constant="false">
        <notes>
          <html:p>CHARGE: -3 </html:p>
        </notes>
      </species>
      <species id="M_cpd03043_c0" name="3-Hydroxybutanoyl-CoA-c0" compartment="c0" hasOnlySubstanceUnits="false" boundaryCondition="false" constant="false">
        <notes>
          <html:p>CHARGE: -3 </html:p>
        </notes>
      </species>
      <species id="M_cpd11467_c0" name="2E-Tetradecenoyl-acp-c0" compartment="c0" hasOnlySubstanceUnits="false" boundaryCondition="false" constant="false">
        <notes>
          <html:p>CHARGE: -2 </html:p>
        </notes>
      </species>
      <species id="M_cpd00926_c0" name="Anserine-c0" compartment="c0" hasOnlySubstanceUnits="false" boundaryCondition="false" constant="false">
        <notes>
          <html:p>CHARGE: 0 </html:p>
        </notes>
      </species>
      <species id="M_cpd00848_c0" name="1-Methylhistidine-c0" compartment="c0" hasOnlySubstanceUnits="false" boundaryCondition="false" constant="false">
        <notes>
          <html:p>CHARGE: 0 </html:p>
        </notes>
      </species>
      <species id="M_cpd00139_c0" name="Glycolate-c0" compartment="c0" hasOnlySubstanceUnits="false" boundaryCondition="false" constant="false">
        <notes>
          <html:p>CHARGE: -1 </html:p>
        </notes>
      </species>
      <species id="M_cpd15337_c0" name="2-Acyl-sn-glycero-3-phosphoethanolamine-tetradecanoyl-c0" compartment="c0" hasOnlySubstanceUnits="false" boundaryCondition="false" constant="false">
        <notes>
          <html:p>CHARGE: 0 </html:p>
        </notes>
      </species>
      <species id="M_cpd03847_c0" name="Myristic-acid-c0" compartment="c0" hasOnlySubstanceUnits="false" boundaryCondition="false" constant="false">
        <notes>
          <html:p>CHARGE: -1 </html:p>
        </notes>
      </species>
      <species id="M_cpd03233_c0" name="3alpha-7alpha-12alpha-24-Tetrahydroxy-5beta-cholestanoyl-CoA-c0" compartment="c0" hasOnlySubstanceUnits="false" boundaryCondition="false" constant="false">
        <notes>
          <html:p>CHARGE: -3 </html:p>
        </notes>
      </species>
      <species id="M_cpd03248_c0" name="3alpha-7alpha-12alpha-Trihydroxy-5beta-24-oxocholestanoyl-CoA-c0" compartment="c0" hasOnlySubstanceUnits="false" boundaryCondition="false" constant="false">
        <notes>
          <html:p>CHARGE: -3 </html:p>
        </notes>
      </species>
      <species id="M_cpd03918_c0" name="Adenosyl-cobinamide-c0" compartment="c0" hasOnlySubstanceUnits="false" boundaryCondition="false" constant="false">
        <notes>
          <html:p>CHARGE: 4 </html:p>
        </notes>
      </species>
      <species id="M_cpd03919_c0" name="Adenosyl-cobinamide-phosphate-c0" compartment="c0" hasOnlySubstanceUnits="false" boundaryCondition="false" constant="false">
        <notes>
          <html:p>CHARGE: 2 </html:p>
        </notes>
      </species>
      <species id="M_cpd00322_c0" name="L-Isoleucine-c0" compartment="c0" hasOnlySubstanceUnits="false" boundaryCondition="false" constant="false">
        <notes>
          <html:p>CHARGE: 0 </html:p>
        </notes>
      </species>
      <species id="M_cpd00034_e0" name="Zn2-plus-e0" compartment="e0" hasOnlySubstanceUnits="false" boundaryCondition="false" constant="false">
        <notes>
          <html:p>CHARGE: 2 </html:p>
        </notes>
      </species>
      <species id="M_cpd00034_c0" name="Zn2-plus-c0" compartment="c0" hasOnlySubstanceUnits="false" boundaryCondition="false" constant="false">
        <notes>
          <html:p>CHARGE: 2 </html:p>
        </notes>
      </species>
      <species id="M_cpd00525_c0" name="UDP-N-acetylmuramoyl-L-alanyl-D-glutamate-c0" compartment="c0" hasOnlySubstanceUnits="false" boundaryCondition="false" constant="false">
        <notes>
          <html:p>CHARGE: -4 </html:p>
        </notes>
      </species>
      <species id="M_cpd02861_c0" name="UDP-N-acetylmuramoyl-L-alanyl-D-glutamyl-L-lysine-c0" compartment="c0" hasOnlySubstanceUnits="false" boundaryCondition="false" constant="false">
        <notes>
          <html:p>CHARGE: -3 </html:p>
        </notes>
      </species>
      <species id="M_cpd03126_c0" name="2E-Hexadecenoyl-CoA-c0" compartment="c0" hasOnlySubstanceUnits="false" boundaryCondition="false" constant="false">
        <notes>
          <html:p>CHARGE: -4 </html:p>
        </notes>
      </species>
      <species id="M_cpd00115_c0" name="dATP-c0" compartment="c0" hasOnlySubstanceUnits="false" boundaryCondition="false" constant="false">
        <notes>
          <html:p>CHARGE: -3 </html:p>
        </notes>
      </species>
      <species id="M_cpd00177_c0" name="dADP-c0" compartment="c0" hasOnlySubstanceUnits="false" boundaryCondition="false" constant="false">
        <notes>
          <html:p>CHARGE: -2 </html:p>
        </notes>
      </species>
      <species id="M_cpd11496_c0" name="4-methyl-3-oxo-hexanoyl-ACP-c0" compartment="c0" hasOnlySubstanceUnits="false" boundaryCondition="false" constant="false">
        <notes>
          <html:p>CHARGE: -1 </html:p>
        </notes>
      </species>
      <species id="M_cpd03227_c0" name="5beta-Cholestane-3alpha-7alpha-26-triol-c0" compartment="c0" hasOnlySubstanceUnits="false" boundaryCondition="false" constant="false">
        <notes>
          <html:p>CHARGE: 0 </html:p>
        </notes>
      </species>
      <species id="M_cpd03228_c0" name="3alpha-7alpha-Dihydroxy-5beta-cholestan-26-al-c0" compartment="c0" hasOnlySubstanceUnits="false" boundaryCondition="false" constant="false">
        <notes>
          <html:p>CHARGE: 0 </html:p>
        </notes>
      </species>
      <species id="M_cpd02882_c0" name="4-1-D-Ribitylamino-5-aminouracil-c0" compartment="c0" hasOnlySubstanceUnits="false" boundaryCondition="false" constant="false">
        <notes>
          <html:p>CHARGE: 0 </html:p>
        </notes>
      </species>
      <species id="M_cpd02656_c0" name="6-7-Dimethyl-8-1-D-ribityllumazine-c0" compartment="c0" hasOnlySubstanceUnits="false" boundaryCondition="false" constant="false">
        <notes>
          <html:p>CHARGE: -1 </html:p>
        </notes>
      </species>
      <species id="M_cpd00154_c0" name="Xylose-c0" compartment="c0" hasOnlySubstanceUnits="false" boundaryCondition="false" constant="false">
        <notes>
          <html:p>CHARGE: 0 </html:p>
        </notes>
      </species>
      <species id="M_cpd00161_c0" name="L-Threonine-c0" compartment="c0" hasOnlySubstanceUnits="false" boundaryCondition="false" constant="false">
        <notes>
          <html:p>CHARGE: 0 </html:p>
        </notes>
      </species>
      <species id="M_cpd00094_c0" name="2-Oxobutyrate-c0" compartment="c0" hasOnlySubstanceUnits="false" boundaryCondition="false" constant="false">
        <notes>
          <html:p>CHARGE: -1 </html:p>
        </notes>
      </species>
      <species id="M_cpd10516_e0" name="fe3-e0" compartment="e0" hasOnlySubstanceUnits="false" boundaryCondition="false" constant="false">
        <notes>
          <html:p>CHARGE: 3 </html:p>
        </notes>
      </species>
      <species id="M_cpd10516_c0" name="fe3-c0" compartment="c0" hasOnlySubstanceUnits="false" boundaryCondition="false" constant="false">
        <notes>
          <html:p>CHARGE: 3 </html:p>
        </notes>
      </species>
      <species id="M_cpd15341_c0" name="2-Acyl-sn-glycero-3-phosphoethanolamine-n-C18-0-c0" compartment="c0" hasOnlySubstanceUnits="false" boundaryCondition="false" constant="false">
        <notes>
          <html:p>CHARGE: 0 </html:p>
        </notes>
      </species>
      <species id="M_cpd09790_c0" name="3-Methylsalicylaldehyde-c0" compartment="c0" hasOnlySubstanceUnits="false" boundaryCondition="false" constant="false">
        <notes>
          <html:p>CHARGE: 0 </html:p>
        </notes>
      </species>
      <species id="M_cpd09791_c0" name="3-Methylsalicylate-c0" compartment="c0" hasOnlySubstanceUnits="false" boundaryCondition="false" constant="false">
        <notes>
          <html:p>CHARGE: -1 </html:p>
        </notes>
      </species>
      <species id="M_cpd00062_c0" name="UTP-c0" compartment="c0" hasOnlySubstanceUnits="false" boundaryCondition="false" constant="false">
        <notes>
          <html:p>CHARGE: -3 </html:p>
        </notes>
      </species>
      <species id="M_cpd02572_c0" name="5-Carboxymethyl-2-hydroxymuconate-c0" compartment="c0" hasOnlySubstanceUnits="false" boundaryCondition="false" constant="false">
        <notes>
          <html:p>CHARGE: -3 </html:p>
        </notes>
      </species>
      <species id="M_cpd02507_c0" name="5-Carboxy-2-oxohept-3-enedioate-c0" compartment="c0" hasOnlySubstanceUnits="false" boundaryCondition="false" constant="false">
        <notes>
          <html:p>CHARGE: -3 </html:p>
        </notes>
      </species>
      <species id="M_cpd17043_c0" name="RNA-transcription-c0" compartment="c0" hasOnlySubstanceUnits="false" boundaryCondition="false" constant="false">
        <notes>
          <html:p>CHARGE: 0 </html:p>
        </notes>
      </species>
      <species id="M_cpd01716_c0" name="3-Dehydroshikimate-c0" compartment="c0" hasOnlySubstanceUnits="false" boundaryCondition="false" constant="false">
        <notes>
          <html:p>CHARGE: -1 </html:p>
        </notes>
      </species>
      <species id="M_cpd11593_e0" name="ala-L-asp-L-e0" compartment="e0" hasOnlySubstanceUnits="false" boundaryCondition="false" constant="false">
        <notes>
          <html:p>CHARGE: -1 </html:p>
        </notes>
      </species>
      <species id="M_cpd11593_c0" name="ala-L-asp-L-c0" compartment="c0" hasOnlySubstanceUnits="false" boundaryCondition="false" constant="false">
        <notes>
          <html:p>CHARGE: -1 </html:p>
        </notes>
      </species>
      <species id="M_cpd02545_c0" name="Isocorypalmine-c0" compartment="c0" hasOnlySubstanceUnits="false" boundaryCondition="false" constant="false">
        <notes>
          <html:p>CHARGE: 0 </html:p>
        </notes>
      </species>
      <species id="M_cpd01238_c0" name="Columbamine-c0" compartment="c0" hasOnlySubstanceUnits="false" boundaryCondition="false" constant="false">
        <notes>
          <html:p>CHARGE: 1 </html:p>
        </notes>
      </species>
      <species id="M_cpd00027_e0" name="D-Glucose-e0" compartment="e0" hasOnlySubstanceUnits="false" boundaryCondition="false" constant="false">
        <notes>
          <html:p>CHARGE: 0 </html:p>
        </notes>
      </species>
      <species id="M_cpd00042_c0" name="GSH-c0" compartment="c0" hasOnlySubstanceUnits="false" boundaryCondition="false" constant="false">
        <notes>
          <html:p>CHARGE: -1 </html:p>
        </notes>
      </species>
      <species id="M_cpd03555_c0" name="15S-HPETE-c0" compartment="c0" hasOnlySubstanceUnits="false" boundaryCondition="false" constant="false">
        <notes>
          <html:p>CHARGE: -1 </html:p>
        </notes>
      </species>
      <species id="M_cpd00111_c0" name="Oxidized-glutathione-c0" compartment="c0" hasOnlySubstanceUnits="false" boundaryCondition="false" constant="false">
        <notes>
          <html:p>CHARGE: -2 </html:p>
        </notes>
      </species>
      <species id="M_cpd02890_c0" name="15S-HETE-c0" compartment="c0" hasOnlySubstanceUnits="false" boundaryCondition="false" constant="false">
        <notes>
          <html:p>CHARGE: -1 </html:p>
        </notes>
      </species>
      <species id="M_cpd00145_c0" name="Hydroxypyruvate-c0" compartment="c0" hasOnlySubstanceUnits="false" boundaryCondition="false" constant="false">
        <notes>
          <html:p>CHARGE: -1 </html:p>
        </notes>
      </species>
      <species id="M_cpd00076_e0" name="Sucrose-e0" compartment="e0" hasOnlySubstanceUnits="false" boundaryCondition="false" constant="false">
        <notes>
          <html:p>CHARGE: 0 </html:p>
        </notes>
      </species>
      <species id="M_cpd01693_c0" name="6-Phosphosucrose-c0" compartment="c0" hasOnlySubstanceUnits="false" boundaryCondition="false" constant="false">
        <notes>
          <html:p>CHARGE: -2 </html:p>
        </notes>
      </species>
      <species id="M_cpd00805_c0" name="D-Tagatose-6-phosphate-c0" compartment="c0" hasOnlySubstanceUnits="false" boundaryCondition="false" constant="false">
        <notes>
          <html:p>CHARGE: -2 </html:p>
        </notes>
      </species>
      <species id="M_cpd02371_c0" name="D-Tagatose-1-6-biphosphate-c0" compartment="c0" hasOnlySubstanceUnits="false" boundaryCondition="false" constant="false">
        <notes>
          <html:p>CHARGE: -4 </html:p>
        </notes>
      </species>
      <species id="M_cpd15329_c0" name="1-octadecanoyl-sn-glycerol-3-phosphate-c0" compartment="c0" hasOnlySubstanceUnits="false" boundaryCondition="false" constant="false">
        <notes>
          <html:p>CHARGE: -2 </html:p>
        </notes>
      </species>
      <species id="M_cpd00642_c0" name="L-Rhamnulose-c0" compartment="c0" hasOnlySubstanceUnits="false" boundaryCondition="false" constant="false">
        <notes>
          <html:p>CHARGE: 0 </html:p>
        </notes>
      </species>
      <species id="M_cpd00831_c0" name="L-Rhamnulose-1-phosphate-c0" compartment="c0" hasOnlySubstanceUnits="false" boundaryCondition="false" constant="false">
        <notes>
          <html:p>CHARGE: -2 </html:p>
        </notes>
      </species>
      <species id="M_cpd01973_c0" name="4-Guanidinobutanamide-c0" compartment="c0" hasOnlySubstanceUnits="false" boundaryCondition="false" constant="false">
        <notes>
          <html:p>CHARGE: 1 </html:p>
        </notes>
      </species>
      <species id="M_cpd00762_c0" name="4-Guanidinobutanoate-c0" compartment="c0" hasOnlySubstanceUnits="false" boundaryCondition="false" constant="false">
        <notes>
          <html:p>CHARGE: 0 </html:p>
        </notes>
      </species>
      <species id="M_cpd00182_c0" name="Adenosine-c0" compartment="c0" hasOnlySubstanceUnits="false" boundaryCondition="false" constant="false">
        <notes>
          <html:p>CHARGE: 0 </html:p>
        </notes>
      </species>
      <species id="M_cpd12606_c0" name="Plasmenylethanolamine-c0" compartment="c0" hasOnlySubstanceUnits="false" boundaryCondition="false" constant="false">
        <notes>
          <html:p>CHARGE: -1 </html:p>
        </notes>
      </species>
      <species id="M_cpd00444_c0" name="CDPethanolamine-c0" compartment="c0" hasOnlySubstanceUnits="false" boundaryCondition="false" constant="false">
        <notes>
          <html:p>CHARGE: -1 </html:p>
        </notes>
      </species>
      <species id="M_cpd12322_c0" name="1-Alkenyl-2-acylglycerol-c0" compartment="c0" hasOnlySubstanceUnits="false" boundaryCondition="false" constant="false">
        <notes>
          <html:p>CHARGE: 0 </html:p>
        </notes>
      </species>
      <species id="M_cpd00697_c0" name="cGMP-c0" compartment="c0" hasOnlySubstanceUnits="false" boundaryCondition="false" constant="false">
        <notes>
          <html:p>CHARGE: -1 </html:p>
        </notes>
      </species>
      <species id="M_cpd01982_c0" name="5-Phosphoribosylamine-c0" compartment="c0" hasOnlySubstanceUnits="false" boundaryCondition="false" constant="false">
        <notes>
          <html:p>CHARGE: -1 </html:p>
        </notes>
      </species>
      <species id="M_cpd02132_c0" name="3-Phospho-D-erythronate-c0" compartment="c0" hasOnlySubstanceUnits="false" boundaryCondition="false" constant="false">
        <notes>
          <html:p>CHARGE: -2 </html:p>
        </notes>
      </species>
      <species id="M_cpd02645_c0" name="Phosphoenol-4-deoxy-3-tetrulosonate-c0" compartment="c0" hasOnlySubstanceUnits="false" boundaryCondition="false" constant="false">
        <notes>
          <html:p>CHARGE: -2 </html:p>
        </notes>
      </species>
      <species id="M_cpd08288_c0" name="2-phospho-4-cytidine5-diphospho-2-C-methyl-D-erythritol-c0" compartment="c0" hasOnlySubstanceUnits="false" boundaryCondition="false" constant="false">
        <notes>
          <html:p>CHARGE: -4 </html:p>
        </notes>
      </species>
      <species id="M_cpd08301_c0" name="2-C-methyl-D-erythritol2-4-cyclodiphosphate-c0" compartment="c0" hasOnlySubstanceUnits="false" boundaryCondition="false" constant="false">
        <notes>
          <html:p>CHARGE: -2 </html:p>
        </notes>
      </species>
      <species id="M_cpd12273_c0" name="1-Alkyl-2-acylglycerol-c0" compartment="c0" hasOnlySubstanceUnits="false" boundaryCondition="false" constant="false">
        <notes>
          <html:p>CHARGE: 0 </html:p>
        </notes>
      </species>
      <species id="M_cpd12554_c0" name="1-Alkyl-2-acylglycerophosphoethanolamine-c0" compartment="c0" hasOnlySubstanceUnits="false" boundaryCondition="false" constant="false">
        <notes>
          <html:p>CHARGE: -1 </html:p>
        </notes>
      </species>
      <species id="M_cpd15526_c0" name="1-2-dioctadecanoyl-sn-glycerol-3-phosphate-c0" compartment="c0" hasOnlySubstanceUnits="false" boundaryCondition="false" constant="false">
        <notes>
          <html:p>CHARGE: -1 </html:p>
        </notes>
      </species>
      <species id="M_cpd15421_c0" name="CDP-1-2-dioctadecanoylglycerol-c0" compartment="c0" hasOnlySubstanceUnits="false" boundaryCondition="false" constant="false">
        <notes>
          <html:p>CHARGE: -2 </html:p>
        </notes>
      </species>
      <species id="M_cpd02991_c0" name="phosphoribulosylformimino-AICAR-phosphate-c0" compartment="c0" hasOnlySubstanceUnits="false" boundaryCondition="false" constant="false">
        <notes>
          <html:p>CHARGE: -3 </html:p>
        </notes>
      </species>
      <species id="M_cpd15721_c0" name="Diisohexadecanoylphosphatidylglycerophosphate-c0" compartment="c0" hasOnlySubstanceUnits="false" boundaryCondition="false" constant="false">
        <notes>
          <html:p>CHARGE: -2 </html:p>
        </notes>
      </species>
      <species id="M_cpd11481_c0" name="R-3-hydroxypalmitoyl-acyl-carrierprotein-c0" compartment="c0" hasOnlySubstanceUnits="false" boundaryCondition="false" constant="false">
        <notes>
          <html:p>CHARGE: -1 </html:p>
        </notes>
      </species>
      <species id="M_cpd11485_c0" name="3-oxohexadecanoyl-acp-c0" compartment="c0" hasOnlySubstanceUnits="false" boundaryCondition="false" constant="false">
        <notes>
          <html:p>CHARGE: -2 </html:p>
        </notes>
      </species>
      <species id="M_cpd00293_c0" name="N-Acetyl-D-glucosamine-6-phosphate-c0" compartment="c0" hasOnlySubstanceUnits="false" boundaryCondition="false" constant="false">
        <notes>
          <html:p>CHARGE: -2 </html:p>
        </notes>
      </species>
      <species id="M_cpd11507_c0" name="8-methyl-decanoyl-ACP-c0" compartment="c0" hasOnlySubstanceUnits="false" boundaryCondition="false" constant="false">
        <notes>
          <html:p>CHARGE: -1 </html:p>
        </notes>
      </species>
      <species id="M_cpd11508_c0" name="10-methyl-3-oxo-dodecanoyl-ACP-c0" compartment="c0" hasOnlySubstanceUnits="false" boundaryCondition="false" constant="false">
        <notes>
          <html:p>CHARGE: -1 </html:p>
        </notes>
      </species>
      <species id="M_cpd00541_c0" name="Lipoate-c0" compartment="c0" hasOnlySubstanceUnits="false" boundaryCondition="false" constant="false">
        <notes>
          <html:p>CHARGE: -1 </html:p>
        </notes>
      </species>
      <species id="M_cpd14955_c0" name="Lipoyl-AMP-c0" compartment="c0" hasOnlySubstanceUnits="false" boundaryCondition="false" constant="false">
        <notes>
          <html:p>CHARGE: -1 </html:p>
        </notes>
      </species>
      <species id="M_cpd01171_e0" name="Dulcose-e0" compartment="e0" hasOnlySubstanceUnits="false" boundaryCondition="false" constant="false">
        <notes>
          <html:p>CHARGE: 0 </html:p>
        </notes>
      </species>
      <species id="M_cpd03752_c0" name="Galactitol-1-phosphate-c0" compartment="c0" hasOnlySubstanceUnits="false" boundaryCondition="false" constant="false">
        <notes>
          <html:p>CHARGE: -2 </html:p>
        </notes>
      </species>
      <species id="M_cpd00663_c0" name="Acrylyl-CoA-c0" compartment="c0" hasOnlySubstanceUnits="false" boundaryCondition="false" constant="false">
        <notes>
          <html:p>CHARGE: -3 </html:p>
        </notes>
      </species>
      <species id="M_cpd00043_c0" name="UDP-galactose-c0" compartment="c0" hasOnlySubstanceUnits="false" boundaryCondition="false" constant="false">
        <notes>
          <html:p>CHARGE: -2 </html:p>
        </notes>
      </species>
      <species id="M_cpd02745_c0" name="alpha-D-Galactosyl-diphosphoundecaprenol-c0" compartment="c0" hasOnlySubstanceUnits="false" boundaryCondition="false" constant="false">
        <notes>
          <html:p>CHARGE: -2 </html:p>
        </notes>
      </species>
      <species id="M_cpd02311_c0" name="4-Imidazolone-5-propanoate-c0" compartment="c0" hasOnlySubstanceUnits="false" boundaryCondition="false" constant="false">
        <notes>
          <html:p>CHARGE: -2 </html:p>
        </notes>
      </species>
      <species id="M_cpd00344_c0" name="N-Formimino-L-glutamate-c0" compartment="c0" hasOnlySubstanceUnits="false" boundaryCondition="false" constant="false">
        <notes>
          <html:p>CHARGE: -1 </html:p>
        </notes>
      </species>
      <species id="M_cpd08375_c0" name="Cobalt-precorrin-8-c0" compartment="c0" hasOnlySubstanceUnits="false" boundaryCondition="false" constant="false">
        <notes>
          <html:p>CHARGE: -5 </html:p>
        </notes>
      </species>
      <species id="M_cpd03421_c0" name="Cobyrinate-c0" compartment="c0" hasOnlySubstanceUnits="false" boundaryCondition="false" constant="false">
        <notes>
          <html:p>CHARGE: -3 </html:p>
        </notes>
      </species>
      <species id="M_cpd02787_c0" name="16-Methoxy-2-3-dihydro-3-hydroxytabersonine-c0" compartment="c0" hasOnlySubstanceUnits="false" boundaryCondition="false" constant="false">
        <notes>
          <html:p>CHARGE: 0 </html:p>
        </notes>
      </species>
      <species id="M_cpd01736_c0" name="Deacetoxyvindoline-c0" compartment="c0" hasOnlySubstanceUnits="false" boundaryCondition="false" constant="false">
        <notes>
          <html:p>CHARGE: 0 </html:p>
        </notes>
      </species>
      <species id="M_cpd15605_e0" name="Gly-Phe-e0" compartment="e0" hasOnlySubstanceUnits="false" boundaryCondition="false" constant="false">
        <notes>
          <html:p>CHARGE: 0 </html:p>
        </notes>
      </species>
      <species id="M_cpd15323_c0" name="1-Acyl-sn-glycero-3-phosphoglycerol-octadecanoyl-c0" compartment="c0" hasOnlySubstanceUnits="false" boundaryCondition="false" constant="false">
        <notes>
          <html:p>CHARGE: -1 </html:p>
        </notes>
      </species>
      <species id="M_cpd00404_c0" name="D-Ornithine-c0" compartment="c0" hasOnlySubstanceUnits="false" boundaryCondition="false" constant="false">
        <notes>
          <html:p>CHARGE: 1 </html:p>
        </notes>
      </species>
      <species id="M_cpd00412_c0" name="Deoxyuridine-c0" compartment="c0" hasOnlySubstanceUnits="false" boundaryCondition="false" constant="false">
        <notes>
          <html:p>CHARGE: 0 </html:p>
        </notes>
      </species>
      <species id="M_cpd00299_c0" name="dUMP-c0" compartment="c0" hasOnlySubstanceUnits="false" boundaryCondition="false" constant="false">
        <notes>
          <html:p>CHARGE: -2 </html:p>
        </notes>
      </species>
      <species id="M_cpd00550_e0" name="D-Serine-e0" compartment="e0" hasOnlySubstanceUnits="false" boundaryCondition="false" constant="false">
        <notes>
          <html:p>CHARGE: 0 </html:p>
        </notes>
      </species>
      <species id="M_cpd00550_c0" name="D-Serine-c0" compartment="c0" hasOnlySubstanceUnits="false" boundaryCondition="false" constant="false">
        <notes>
          <html:p>CHARGE: 0 </html:p>
        </notes>
      </species>
      <species id="M_cpd00781_c0" name="5-Dehydrogluconate-c0" compartment="c0" hasOnlySubstanceUnits="false" boundaryCondition="false" constant="false">
        <notes>
          <html:p>CHARGE: -1 </html:p>
        </notes>
      </species>
      <species id="M_cpd15603_c0" name="Gly-Cys-c0" compartment="c0" hasOnlySubstanceUnits="false" boundaryCondition="false" constant="false">
        <notes>
          <html:p>CHARGE: 0 </html:p>
        </notes>
      </species>
      <species id="M_cpd15330_c0" name="1-tetradec-7-enoyl-sn-glycerol-3-phosphate-c0" compartment="c0" hasOnlySubstanceUnits="false" boundaryCondition="false" constant="false">
        <notes>
          <html:p>CHARGE: -1 </html:p>
        </notes>
      </species>
      <species id="M_cpd15298_c0" name="tetradecenoate-c0" compartment="c0" hasOnlySubstanceUnits="false" boundaryCondition="false" constant="false">
        <notes>
          <html:p>CHARGE: -1 </html:p>
        </notes>
      </species>
      <species id="M_cpd00110_c0" name="Cytochrome-c2-plus-c0" compartment="c0" hasOnlySubstanceUnits="false" boundaryCondition="false" constant="false">
        <notes>
          <html:p>CHARGE: 4 </html:p>
        </notes>
      </species>
      <species id="M_cpd00109_c0" name="Cytochrome-c3-plus-c0" compartment="c0" hasOnlySubstanceUnits="false" boundaryCondition="false" constant="false">
        <notes>
          <html:p>CHARGE: 5 </html:p>
        </notes>
      </species>
      <species id="M_cpd01765_c0" name="N-Methylhexanamide-c0" compartment="c0" hasOnlySubstanceUnits="false" boundaryCondition="false" constant="false">
        <notes>
          <html:p>CHARGE: 0 </html:p>
        </notes>
      </species>
      <species id="M_cpd00187_c0" name="Methanamine-c0" compartment="c0" hasOnlySubstanceUnits="false" boundaryCondition="false" constant="false">
        <notes>
          <html:p>CHARGE: 1 </html:p>
        </notes>
      </species>
      <species id="M_cpd01113_c0" name="Hexanoate-c0" compartment="c0" hasOnlySubstanceUnits="false" boundaryCondition="false" constant="false">
        <notes>
          <html:p>CHARGE: -1 </html:p>
        </notes>
      </species>
      <species id="M_cpd15521_c0" name="1-2-didodecanoyl-sn-glycerol-3-phosphate-c0" compartment="c0" hasOnlySubstanceUnits="false" boundaryCondition="false" constant="false">
        <notes>
          <html:p>CHARGE: -1 </html:p>
        </notes>
      </species>
      <species id="M_cpd15417_c0" name="CDP-1-2-didodecanoylglycerol-c0" compartment="c0" hasOnlySubstanceUnits="false" boundaryCondition="false" constant="false">
        <notes>
          <html:p>CHARGE: -2 </html:p>
        </notes>
      </species>
      <species id="M_cpd15354_c0" name="2-hexadec-9-enoyl-sn-glycerol-3-phosphate-c0" compartment="c0" hasOnlySubstanceUnits="false" boundaryCondition="false" constant="false">
        <notes>
          <html:p>CHARGE: -1 </html:p>
        </notes>
      </species>
      <species id="M_cpd11480_c0" name="D-3-Hydroxydodecanoyl-acp-c0" compartment="c0" hasOnlySubstanceUnits="false" boundaryCondition="false" constant="false">
        <notes>
          <html:p>CHARGE: -2 </html:p>
        </notes>
      </species>
      <species id="M_cpd01851_c0" name="Tetrahydropalmatine-c0" compartment="c0" hasOnlySubstanceUnits="false" boundaryCondition="false" constant="false">
        <notes>
          <html:p>CHARGE: 0 </html:p>
        </notes>
      </species>
      <species id="M_cpd03153_c0" name="Palmatine-c0" compartment="c0" hasOnlySubstanceUnits="false" boundaryCondition="false" constant="false">
        <notes>
          <html:p>CHARGE: 1 </html:p>
        </notes>
      </species>
      <species id="M_cpd00065_c0" name="L-Tryptophan-c0" compartment="c0" hasOnlySubstanceUnits="false" boundaryCondition="false" constant="false">
        <notes>
          <html:p>CHARGE: 0 </html:p>
        </notes>
      </species>
      <species id="M_cpd00318_c0" name="Tryptamine-c0" compartment="c0" hasOnlySubstanceUnits="false" boundaryCondition="false" constant="false">
        <notes>
          <html:p>CHARGE: 1 </html:p>
        </notes>
      </species>
      <species id="M_cpd00152_c0" name="Agmatine-c0" compartment="c0" hasOnlySubstanceUnits="false" boundaryCondition="false" constant="false">
        <notes>
          <html:p>CHARGE: 2 </html:p>
        </notes>
      </species>
      <species id="M_cpd00054_e0" name="L-Serine-e0" compartment="e0" hasOnlySubstanceUnits="false" boundaryCondition="false" constant="false">
        <notes>
          <html:p>CHARGE: 0 </html:p>
        </notes>
      </species>
      <species id="M_cpd01345_c0" name="Taurocyamine-c0" compartment="c0" hasOnlySubstanceUnits="false" boundaryCondition="false" constant="false">
        <notes>
          <html:p>CHARGE: 0 </html:p>
        </notes>
      </species>
      <species id="M_cpd11525_c0" name="7-methyl-3-oxo-octanoyl-ACP-c0" compartment="c0" hasOnlySubstanceUnits="false" boundaryCondition="false" constant="false">
        <notes>
          <html:p>CHARGE: -1 </html:p>
        </notes>
      </species>
      <species id="M_cpd11526_c0" name="7-methyl-3-hydroxy-octanoyl-ACP-c0" compartment="c0" hasOnlySubstanceUnits="false" boundaryCondition="false" constant="false">
        <notes>
          <html:p>CHARGE: -1 </html:p>
        </notes>
      </species>
      <species id="M_cpd09802_c0" name="2-Naphthaldehyde-c0" compartment="c0" hasOnlySubstanceUnits="false" boundaryCondition="false" constant="false">
        <notes>
          <html:p>CHARGE: 0 </html:p>
        </notes>
      </species>
      <species id="M_cpd09804_c0" name="2-Naphthoic-acid-c0" compartment="c0" hasOnlySubstanceUnits="false" boundaryCondition="false" constant="false">
        <notes>
          <html:p>CHARGE: -1 </html:p>
        </notes>
      </species>
      <species id="M_cpd00862_c0" name="alpha-D-Hexose-1-phosphate-c0" compartment="c0" hasOnlySubstanceUnits="false" boundaryCondition="false" constant="false">
        <notes>
          <html:p>CHARGE: -1 </html:p>
        </notes>
      </species>
      <species id="M_cpd02340_c0" name="alpha-D-Hexose-6-phosphate-c0" compartment="c0" hasOnlySubstanceUnits="false" boundaryCondition="false" constant="false">
        <notes>
          <html:p>CHARGE: -1 </html:p>
        </notes>
      </species>
      <species id="M_cpd04122_c0" name="Aminoacetaldehyde-c0" compartment="c0" hasOnlySubstanceUnits="false" boundaryCondition="false" constant="false">
        <notes>
          <html:p>CHARGE: 1 </html:p>
        </notes>
      </species>
      <species id="M_cpd08279_c0" name="1-Hydroxy-2-naphthaldehyde-c0" compartment="c0" hasOnlySubstanceUnits="false" boundaryCondition="false" constant="false">
        <notes>
          <html:p>CHARGE: 0 </html:p>
        </notes>
      </species>
      <species id="M_cpd02045_c0" name="1-Hydroxy-2-naphthoate-c0" compartment="c0" hasOnlySubstanceUnits="false" boundaryCondition="false" constant="false">
        <notes>
          <html:p>CHARGE: -1 </html:p>
        </notes>
      </species>
      <species id="M_cpd00939_c0" name="Toxopyrimidine-c0" compartment="c0" hasOnlySubstanceUnits="false" boundaryCondition="false" constant="false">
        <notes>
          <html:p>CHARGE: 0 </html:p>
        </notes>
      </species>
      <species id="M_cpd02775_c0" name="4-Amino-5-phosphomethyl-2-methylpyrimidine-c0" compartment="c0" hasOnlySubstanceUnits="false" boundaryCondition="false" constant="false">
        <notes>
          <html:p>CHARGE: -2 </html:p>
        </notes>
      </species>
      <species id="M_cpd00499_c0" name="D-glucose-1-6-biphosphate-c0" compartment="c0" hasOnlySubstanceUnits="false" boundaryCondition="false" constant="false">
        <notes>
          <html:p>CHARGE: -2 </html:p>
        </notes>
      </species>
      <species id="M_cpd02074_c0" name="2-Oxo-6-aminocaproate-c0" compartment="c0" hasOnlySubstanceUnits="false" boundaryCondition="false" constant="false">
        <notes>
          <html:p>CHARGE: 0 </html:p>
        </notes>
      </species>
      <species id="M_cpd00922_c0" name="delta1-Piperideine-2-carboxylate-c0" compartment="c0" hasOnlySubstanceUnits="false" boundaryCondition="false" constant="false">
        <notes>
          <html:p>CHARGE: -1 </html:p>
        </notes>
      </species>
      <species id="M_cpd04105_c0" name="Mycothiol-c0" compartment="c0" hasOnlySubstanceUnits="false" boundaryCondition="false" constant="false">
        <notes>
          <html:p>CHARGE: 0 </html:p>
        </notes>
      </species>
      <species id="M_cpd04106_c0" name="Formylmycothiol-c0" compartment="c0" hasOnlySubstanceUnits="false" boundaryCondition="false" constant="false">
        <notes>
          <html:p>CHARGE: 0 </html:p>
        </notes>
      </species>
      <species id="M_cpd11587_c0" name="Ala-Gln-c0" compartment="c0" hasOnlySubstanceUnits="false" boundaryCondition="false" constant="false">
        <notes>
          <html:p>CHARGE: 0 </html:p>
        </notes>
      </species>
      <species id="M_cpd00219_c0" name="Prephenate-c0" compartment="c0" hasOnlySubstanceUnits="false" boundaryCondition="false" constant="false">
        <notes>
          <html:p>CHARGE: -2 </html:p>
        </notes>
      </species>
      <species id="M_cpd03724_e0" name="Ferrichrome-e0" compartment="e0" hasOnlySubstanceUnits="false" boundaryCondition="false" constant="false">
        <notes>
          <html:p>CHARGE: 0 </html:p>
        </notes>
      </species>
      <species id="M_cpd03724_c0" name="Ferrichrome-c0" compartment="c0" hasOnlySubstanceUnits="false" boundaryCondition="false" constant="false">
        <notes>
          <html:p>CHARGE: 0 </html:p>
        </notes>
      </species>
      <species id="M_cpd00238_c0" name="Sedoheptulose7-phosphate-c0" compartment="c0" hasOnlySubstanceUnits="false" boundaryCondition="false" constant="false">
        <notes>
          <html:p>CHARGE: -2 </html:p>
        </notes>
      </species>
      <species id="M_cpd09421_c0" name="2-1-2-Dihydroxyethyl-TPP-c0" compartment="c0" hasOnlySubstanceUnits="false" boundaryCondition="false" constant="false">
        <notes>
          <html:p>CHARGE: -1 </html:p>
        </notes>
      </species>
      <species id="M_cpd00907_c0" name="alpha-D-glucose-1-6-biphosphate-c0" compartment="c0" hasOnlySubstanceUnits="false" boundaryCondition="false" constant="false">
        <notes>
          <html:p>CHARGE: -2 </html:p>
        </notes>
      </species>
      <species id="M_cpd02016_c0" name="N-Ribosylnicotinamide-c0" compartment="c0" hasOnlySubstanceUnits="false" boundaryCondition="false" constant="false">
        <notes>
          <html:p>CHARGE: 1 </html:p>
        </notes>
      </species>
      <species id="M_cpd11583_c0" name="Ala-Leu-c0" compartment="c0" hasOnlySubstanceUnits="false" boundaryCondition="false" constant="false">
        <notes>
          <html:p>CHARGE: 0 </html:p>
        </notes>
      </species>
      <species id="M_cpd00637_e0" name="D-Methionine-e0" compartment="e0" hasOnlySubstanceUnits="false" boundaryCondition="false" constant="false">
        <notes>
          <html:p>CHARGE: 0 </html:p>
        </notes>
      </species>
      <species id="M_cpd00637_c0" name="D-Methionine-c0" compartment="c0" hasOnlySubstanceUnits="false" boundaryCondition="false" constant="false">
        <notes>
          <html:p>CHARGE: 0 </html:p>
        </notes>
      </species>
      <species id="M_cpd02828_c0" name="5-Carboxymethyl-2-hydroxymuconic-semialdehyde-c0" compartment="c0" hasOnlySubstanceUnits="false" boundaryCondition="false" constant="false">
        <notes>
          <html:p>CHARGE: -2 </html:p>
        </notes>
      </species>
      <species id="M_cpd00809_c0" name="O-Phospho-L-homoserine-c0" compartment="c0" hasOnlySubstanceUnits="false" boundaryCondition="false" constant="false">
        <notes>
          <html:p>CHARGE: -2 </html:p>
        </notes>
      </species>
      <species id="M_cpd03320_c0" name="3-Hydroxyphenylacetate-c0" compartment="c0" hasOnlySubstanceUnits="false" boundaryCondition="false" constant="false">
        <notes>
          <html:p>CHARGE: -1 </html:p>
        </notes>
      </species>
      <species id="M_cpd00854_c0" name="Homoprotocatechuate-c0" compartment="c0" hasOnlySubstanceUnits="false" boundaryCondition="false" constant="false">
        <notes>
          <html:p>CHARGE: -1 </html:p>
        </notes>
      </species>
      <species id="M_cpd02589_c0" name="3-5-Cyclic-nucleotide-c0" compartment="c0" hasOnlySubstanceUnits="false" boundaryCondition="false" constant="false">
        <notes>
          <html:p>CHARGE: -1 </html:p>
        </notes>
      </species>
      <species id="M_cpd00821_c0" name="Nucleoside-5-phosphate-c0" compartment="c0" hasOnlySubstanceUnits="false" boundaryCondition="false" constant="false">
        <notes>
          <html:p>CHARGE: -1 </html:p>
        </notes>
      </species>
      <species id="M_cpd04015_c0" name="trans-3-Chloro-2-propene-1-ol-c0" compartment="c0" hasOnlySubstanceUnits="false" boundaryCondition="false" constant="false">
        <notes>
          <html:p>CHARGE: 0 </html:p>
        </notes>
      </species>
      <species id="M_cpd04017_c0" name="3-Chloroallyl-aldehyde-c0" compartment="c0" hasOnlySubstanceUnits="false" boundaryCondition="false" constant="false">
        <notes>
          <html:p>CHARGE: 0 </html:p>
        </notes>
      </species>
      <species id="M_cpd02414_c0" name="L-2-Amino-6-oxopimelate-c0" compartment="c0" hasOnlySubstanceUnits="false" boundaryCondition="false" constant="false">
        <notes>
          <html:p>CHARGE: -1 </html:p>
        </notes>
      </species>
      <species id="M_cpd08287_c0" name="4-cytidine5-diphospho-2-C-methyl-D-erythritol-c0" compartment="c0" hasOnlySubstanceUnits="false" boundaryCondition="false" constant="false">
        <notes>
          <html:p>CHARGE: -2 </html:p>
        </notes>
      </species>
      <species id="M_cpd00028_c0" name="Heme-c0" compartment="c0" hasOnlySubstanceUnits="false" boundaryCondition="false" constant="false">
        <notes>
          <html:p>CHARGE: -2 </html:p>
        </notes>
      </species>
      <species id="M_cpd11313_c0" name="hemeO-c0" compartment="c0" hasOnlySubstanceUnits="false" boundaryCondition="false" constant="false">
        <notes>
          <html:p>CHARGE: -2 </html:p>
        </notes>
      </species>
      <species id="M_cpd08693_c0" name="Taxa-420-1112-dien-5alpha-ol-c0" compartment="c0" hasOnlySubstanceUnits="false" boundaryCondition="false" constant="false">
        <notes>
          <html:p>CHARGE: 0 </html:p>
        </notes>
      </species>
      <species id="M_cpd08695_c0" name="Taxa-420-1112-dien-5alpha-13alpha-diol-c0" compartment="c0" hasOnlySubstanceUnits="false" boundaryCondition="false" constant="false">
        <notes>
          <html:p>CHARGE: 0 </html:p>
        </notes>
      </species>
      <species id="M_cpd11475_c0" name="2E-Decenoyl-acp-c0" compartment="c0" hasOnlySubstanceUnits="false" boundaryCondition="false" constant="false">
        <notes>
          <html:p>CHARGE: -2 </html:p>
        </notes>
      </species>
      <species id="M_cpd02197_c0" name="5-Formyltetrahydrofolate-c0" compartment="c0" hasOnlySubstanceUnits="false" boundaryCondition="false" constant="false">
        <notes>
          <html:p>CHARGE: -2 </html:p>
        </notes>
      </species>
      <species id="M_cpd00770_c0" name="N-Formyl-L-glutamate-c0" compartment="c0" hasOnlySubstanceUnits="false" boundaryCondition="false" constant="false">
        <notes>
          <html:p>CHARGE: -2 </html:p>
        </notes>
      </species>
      <species id="M_cpd03231_c0" name="3alpha-7alpha-24-Trihydroxy-5beta-cholestanoyl-CoA-c0" compartment="c0" hasOnlySubstanceUnits="false" boundaryCondition="false" constant="false">
        <notes>
          <html:p>CHARGE: -3 </html:p>
        </notes>
      </species>
      <species id="M_cpd03232_c0" name="3alpha-7alpha-Dihydroxy-5beta-24-oxocholestanoyl-CoA-c0" compartment="c0" hasOnlySubstanceUnits="false" boundaryCondition="false" constant="false">
        <notes>
          <html:p>CHARGE: -3 </html:p>
        </notes>
      </species>
      <species id="M_cpd11532_c0" name="9-methyl-decanoyl-ACP-c0" compartment="c0" hasOnlySubstanceUnits="false" boundaryCondition="false" constant="false">
        <notes>
          <html:p>CHARGE: -1 </html:p>
        </notes>
      </species>
      <species id="M_cpd11533_c0" name="11-methyl-3-oxo-dodecanoyl-ACP-c0" compartment="c0" hasOnlySubstanceUnits="false" boundaryCondition="false" constant="false">
        <notes>
          <html:p>CHARGE: -1 </html:p>
        </notes>
      </species>
      <species id="M_cpd00523_c0" name="Trehalose-6-phosphate-c0" compartment="c0" hasOnlySubstanceUnits="false" boundaryCondition="false" constant="false">
        <notes>
          <html:p>CHARGE: -2 </html:p>
        </notes>
      </species>
      <species id="M_cpd11592_c0" name="gly-glu-L-c0" compartment="c0" hasOnlySubstanceUnits="false" boundaryCondition="false" constant="false">
        <notes>
          <html:p>CHARGE: -1 </html:p>
        </notes>
      </species>
      <species id="M_cpd02484_c0" name="Inositol-3-phosphate-c0" compartment="c0" hasOnlySubstanceUnits="false" boundaryCondition="false" constant="false">
        <notes>
          <html:p>CHARGE: -2 </html:p>
        </notes>
      </species>
      <species id="M_cpd00280_c0" name="D-Galacturonate-c0" compartment="c0" hasOnlySubstanceUnits="false" boundaryCondition="false" constant="false">
        <notes>
          <html:p>CHARGE: -1 </html:p>
        </notes>
      </species>
      <species id="M_cpd00437_c0" name="D-Tagaturonate-c0" compartment="c0" hasOnlySubstanceUnits="false" boundaryCondition="false" constant="false">
        <notes>
          <html:p>CHARGE: -1 </html:p>
        </notes>
      </species>
      <species id="M_cpd00932_c0" name="5-O-1-Carboxyvinyl-3-phosphoshikimate-c0" compartment="c0" hasOnlySubstanceUnits="false" boundaryCondition="false" constant="false">
        <notes>
          <html:p>CHARGE: -4 </html:p>
        </notes>
      </species>
      <species id="M_cpd11679_c0" name="Secondary-alcohol-c0" compartment="c0" hasOnlySubstanceUnits="false" boundaryCondition="false" constant="false">
        <notes>
          <html:p>CHARGE: 0 </html:p>
        </notes>
      </species>
      <species id="M_cpd11733_c0" name="Ketone-c0" compartment="c0" hasOnlySubstanceUnits="false" boundaryCondition="false" constant="false">
        <notes>
          <html:p>CHARGE: 0 </html:p>
        </notes>
      </species>
      <species id="M_cpd09793_c0" name="1-Naphthaldehyde-c0" compartment="c0" hasOnlySubstanceUnits="false" boundaryCondition="false" constant="false">
        <notes>
          <html:p>CHARGE: 0 </html:p>
        </notes>
      </species>
      <species id="M_cpd09794_c0" name="1-Naphthoic-acid-c0" compartment="c0" hasOnlySubstanceUnits="false" boundaryCondition="false" constant="false">
        <notes>
          <html:p>CHARGE: -1 </html:p>
        </notes>
      </species>
      <species id="M_cpd00859_c0" name="Pseudouridine-5-phosphate-c0" compartment="c0" hasOnlySubstanceUnits="false" boundaryCondition="false" constant="false">
        <notes>
          <html:p>CHARGE: -2 </html:p>
        </notes>
      </species>
      <species id="M_cpd11433_c0" name="fa12-c0" compartment="c0" hasOnlySubstanceUnits="false" boundaryCondition="false" constant="false">
        <notes>
          <html:p>CHARGE: -1 </html:p>
        </notes>
      </species>
      <species id="M_cpd11434_c0" name="fa12coa-c0" compartment="c0" hasOnlySubstanceUnits="false" boundaryCondition="false" constant="false">
        <notes>
          <html:p>CHARGE: -3 </html:p>
        </notes>
      </species>
      <species id="M_cpd02721_c0" name="DKHP-c0" compartment="c0" hasOnlySubstanceUnits="false" boundaryCondition="false" constant="false">
        <notes>
          <html:p>CHARGE: -3 </html:p>
        </notes>
      </species>
      <species id="M_cpd04117_c0" name="4-Methylcatechol-c0" compartment="c0" hasOnlySubstanceUnits="false" boundaryCondition="false" constant="false">
        <notes>
          <html:p>CHARGE: 0 </html:p>
        </notes>
      </species>
      <species id="M_cpd04139_c0" name="2-Hydroxy-5-methyl-cis-cis-muconic-semialdehyde-c0" compartment="c0" hasOnlySubstanceUnits="false" boundaryCondition="false" constant="false">
        <notes>
          <html:p>CHARGE: -1 </html:p>
        </notes>
      </species>
      <species id="M_cpd00122_e0" name="N-Acetyl-D-glucosamine-e0" compartment="e0" hasOnlySubstanceUnits="false" boundaryCondition="false" constant="false">
        <notes>
          <html:p>CHARGE: 0 </html:p>
        </notes>
      </species>
      <species id="M_cpd04016_c0" name="cis-3-Chloro-2-propene-1-ol-c0" compartment="c0" hasOnlySubstanceUnits="false" boundaryCondition="false" constant="false">
        <notes>
          <html:p>CHARGE: 0 </html:p>
        </notes>
      </species>
      <species id="M_cpd15064_c0" name="cis-3-Chloroallyl-aldehyde-c0" compartment="c0" hasOnlySubstanceUnits="false" boundaryCondition="false" constant="false">
        <notes>
          <html:p>CHARGE: 0 </html:p>
        </notes>
      </species>
      <species id="M_cpd00035_e0" name="L-Alanine-e0" compartment="e0" hasOnlySubstanceUnits="false" boundaryCondition="false" constant="false">
        <notes>
          <html:p>CHARGE: 0 </html:p>
        </notes>
      </species>
      <species id="M_cpd00868_c0" name="p-hydroxyphenylpyruvate-c0" compartment="c0" hasOnlySubstanceUnits="false" boundaryCondition="false" constant="false">
        <notes>
          <html:p>CHARGE: -1 </html:p>
        </notes>
      </species>
      <species id="M_cpd15603_e0" name="Gly-Cys-e0" compartment="e0" hasOnlySubstanceUnits="false" boundaryCondition="false" constant="false">
        <notes>
          <html:p>CHARGE: 0 </html:p>
        </notes>
      </species>
      <species id="M_cpd15314_c0" name="1-Acyl-sn-glycero-3-phosphoethanolamine-tetradecanoyl-c0" compartment="c0" hasOnlySubstanceUnits="false" boundaryCondition="false" constant="false">
        <notes>
          <html:p>CHARGE: 0 </html:p>
        </notes>
      </species>
      <species id="M_cpd17041_c0" name="Protein-biosynthesis-c0" compartment="c0" hasOnlySubstanceUnits="false" boundaryCondition="false" constant="false">
        <notes>
          <html:p>CHARGE: 0 </html:p>
        </notes>
      </species>
      <species id="M_cpd02708_c0" name="cis-2-Methyl-5-isopropylhexa-2-5-dienal-c0" compartment="c0" hasOnlySubstanceUnits="false" boundaryCondition="false" constant="false">
        <notes>
          <html:p>CHARGE: 0 </html:p>
        </notes>
      </species>
      <species id="M_cpd08741_c0" name="cis-2-Methyl-5-isopropylhexa-2-5-dienoic-acid-c0" compartment="c0" hasOnlySubstanceUnits="false" boundaryCondition="false" constant="false">
        <notes>
          <html:p>CHARGE: -1 </html:p>
        </notes>
      </species>
      <species id="M_cpd00502_c0" name="5-Formiminotetrahydrofolate-c0" compartment="c0" hasOnlySubstanceUnits="false" boundaryCondition="false" constant="false">
        <notes>
          <html:p>CHARGE: -2 </html:p>
        </notes>
      </species>
      <species id="M_cpd11566_c0" name="14-methyl-3-oxo-pentadecanoyl-ACP-c0" compartment="c0" hasOnlySubstanceUnits="false" boundaryCondition="false" constant="false">
        <notes>
          <html:p>CHARGE: -1 </html:p>
        </notes>
      </species>
      <species id="M_cpd11567_c0" name="14-methyl-3-hydroxy-pentadecanoyl-ACP-c0" compartment="c0" hasOnlySubstanceUnits="false" boundaryCondition="false" constant="false">
        <notes>
          <html:p>CHARGE: -1 </html:p>
        </notes>
      </species>
      <species id="M_cpd11979_c0" name="Steryl-ester-c0" compartment="c0" hasOnlySubstanceUnits="false" boundaryCondition="false" constant="false">
        <notes>
          <html:p>CHARGE: 0 </html:p>
        </notes>
      </species>
      <species id="M_cpd00301_c0" name="Sterol-c0" compartment="c0" hasOnlySubstanceUnits="false" boundaryCondition="false" constant="false">
        <notes>
          <html:p>CHARGE: 0 </html:p>
        </notes>
      </species>
      <species id="M_cpd16401_c0" name="4-Hydroxy-5-phenyltetrahydro-1-3-oxazin-2-one-c0" compartment="c0" hasOnlySubstanceUnits="false" boundaryCondition="false" constant="false">
        <notes>
          <html:p>CHARGE: 0 </html:p>
        </notes>
      </species>
      <species id="M_cpd16402_c0" name="5-Phenyl-1-3-oxazinane-2-4-dione-c0" compartment="c0" hasOnlySubstanceUnits="false" boundaryCondition="false" constant="false">
        <notes>
          <html:p>CHARGE: 0 </html:p>
        </notes>
      </species>
      <species id="M_cpd02552_c0" name="n-acetylglutamyl-phosphate-c0" compartment="c0" hasOnlySubstanceUnits="false" boundaryCondition="false" constant="false">
        <notes>
          <html:p>CHARGE: -3 </html:p>
        </notes>
      </species>
      <species id="M_cpd02612_c0" name="N-Acetylmannosamine-6-phosphate-c0" compartment="c0" hasOnlySubstanceUnits="false" boundaryCondition="false" constant="false">
        <notes>
          <html:p>CHARGE: -2 </html:p>
        </notes>
      </species>
      <species id="M_cpd03696_e0" name="Ursin-e0" compartment="e0" hasOnlySubstanceUnits="false" boundaryCondition="false" constant="false">
        <notes>
          <html:p>CHARGE: 0 </html:p>
        </notes>
      </species>
      <species id="M_cpd03697_c0" name="Arbutin-6P-c0" compartment="c0" hasOnlySubstanceUnits="false" boundaryCondition="false" constant="false">
        <notes>
          <html:p>CHARGE: -2 </html:p>
        </notes>
      </species>
      <species id="M_cpd00295_c0" name="dGDP-c0" compartment="c0" hasOnlySubstanceUnits="false" boundaryCondition="false" constant="false">
        <notes>
          <html:p>CHARGE: -2 </html:p>
        </notes>
      </species>
      <species id="M_cpd01092_c0" name="Allantoin-c0" compartment="c0" hasOnlySubstanceUnits="false" boundaryCondition="false" constant="false">
        <notes>
          <html:p>CHARGE: -1 </html:p>
        </notes>
      </species>
      <species id="M_cpd00388_c0" name="Allantoate-c0" compartment="c0" hasOnlySubstanceUnits="false" boundaryCondition="false" constant="false">
        <notes>
          <html:p>CHARGE: -1 </html:p>
        </notes>
      </species>
      <species id="M_cpd00374_c0" name="Tyramine-c0" compartment="c0" hasOnlySubstanceUnits="false" boundaryCondition="false" constant="false">
        <notes>
          <html:p>CHARGE: 1 </html:p>
        </notes>
      </species>
      <species id="M_cpd02361_c0" name="4-Hydroxyphenylacetaldehyde-c0" compartment="c0" hasOnlySubstanceUnits="false" boundaryCondition="false" constant="false">
        <notes>
          <html:p>CHARGE: 0 </html:p>
        </notes>
      </species>
      <species id="M_cpd00207_c0" name="Guanine-c0" compartment="c0" hasOnlySubstanceUnits="false" boundaryCondition="false" constant="false">
        <notes>
          <html:p>CHARGE: 0 </html:p>
        </notes>
      </species>
      <species id="M_cpd00298_c0" name="dTMP-c0" compartment="c0" hasOnlySubstanceUnits="false" boundaryCondition="false" constant="false">
        <notes>
          <html:p>CHARGE: -2 </html:p>
        </notes>
      </species>
      <species id="M_cpd00184_c0" name="Thymidine-c0" compartment="c0" hasOnlySubstanceUnits="false" boundaryCondition="false" constant="false">
        <notes>
          <html:p>CHARGE: 0 </html:p>
        </notes>
      </species>
      <species id="M_cpd08371_c0" name="Cobalt-precorrin-5-c0" compartment="c0" hasOnlySubstanceUnits="false" boundaryCondition="false" constant="false">
        <notes>
          <html:p>CHARGE: -6 </html:p>
        </notes>
      </species>
      <species id="M_cpd14960_c0" name="Cobalt-precorrin-5B-c0" compartment="c0" hasOnlySubstanceUnits="false" boundaryCondition="false" constant="false">
        <notes>
          <html:p>CHARGE: -6 </html:p>
        </notes>
      </species>
      <species id="M_cpd11500_c0" name="6-methyl-3-oxo-octanoyl-ACP-c0" compartment="c0" hasOnlySubstanceUnits="false" boundaryCondition="false" constant="false">
        <notes>
          <html:p>CHARGE: -1 </html:p>
        </notes>
      </species>
      <species id="M_cpd11501_c0" name="6-methyl-3-hydroxy-octanoyl-ACP-c0" compartment="c0" hasOnlySubstanceUnits="false" boundaryCondition="false" constant="false">
        <notes>
          <html:p>CHARGE: -1 </html:p>
        </notes>
      </species>
      <species id="M_cpd01437_c0" name="p-Chlorophenol-c0" compartment="c0" hasOnlySubstanceUnits="false" boundaryCondition="false" constant="false">
        <notes>
          <html:p>CHARGE: 0 </html:p>
        </notes>
      </species>
      <species id="M_cpd01586_c0" name="4-Chlorocatechol-c0" compartment="c0" hasOnlySubstanceUnits="false" boundaryCondition="false" constant="false">
        <notes>
          <html:p>CHARGE: 0 </html:p>
        </notes>
      </species>
      <species id="M_cpd00361_c0" name="ACTN-c0" compartment="c0" hasOnlySubstanceUnits="false" boundaryCondition="false" constant="false">
        <notes>
          <html:p>CHARGE: 0 </html:p>
        </notes>
      </species>
      <species id="M_cpd01221_c0" name="Acetoin-c0" compartment="c0" hasOnlySubstanceUnits="false" boundaryCondition="false" constant="false">
        <notes>
          <html:p>CHARGE: 0 </html:p>
        </notes>
      </species>
      <species id="M_cpd11580_e0" name="Gly-Gln-e0" compartment="e0" hasOnlySubstanceUnits="false" boundaryCondition="false" constant="false">
        <notes>
          <html:p>CHARGE: 0 </html:p>
        </notes>
      </species>
      <species id="M_cpd00769_c0" name="N-Formyl-L-aspartate-c0" compartment="c0" hasOnlySubstanceUnits="false" boundaryCondition="false" constant="false">
        <notes>
          <html:p>CHARGE: -2 </html:p>
        </notes>
      </species>
      <species id="M_cpd04364_c0" name="5-Chloro-2-hydroxymuconic-semialdehyde-c0" compartment="c0" hasOnlySubstanceUnits="false" boundaryCondition="false" constant="false">
        <notes>
          <html:p>CHARGE: -1 </html:p>
        </notes>
      </species>
      <species id="M_cpd04360_c0" name="3-Vinylcatechol-c0" compartment="c0" hasOnlySubstanceUnits="false" boundaryCondition="false" constant="false">
        <notes>
          <html:p>CHARGE: 0 </html:p>
        </notes>
      </species>
      <species id="M_cpd04362_c0" name="2-Hydroxy-6-oxoocta-2-4-7-trienoate-c0" compartment="c0" hasOnlySubstanceUnits="false" boundaryCondition="false" constant="false">
        <notes>
          <html:p>CHARGE: -1 </html:p>
        </notes>
      </species>
      <species id="M_cpd15348_c0" name="2-Acyl-sn-glycero-3-phosphoglycerol-octadecanoyl-c0" compartment="c0" hasOnlySubstanceUnits="false" boundaryCondition="false" constant="false">
        <notes>
          <html:p>CHARGE: -1 </html:p>
        </notes>
      </species>
      <species id="M_cpd00706_c0" name="Mercaptopyruvate-c0" compartment="c0" hasOnlySubstanceUnits="false" boundaryCondition="false" constant="false">
        <notes>
          <html:p>CHARGE: -1 </html:p>
        </notes>
      </species>
      <species id="M_cpd15320_c0" name="1-Acyl-sn-glycero-3-phosphoglycerol-tetradec-7-enoyl-c0" compartment="c0" hasOnlySubstanceUnits="false" boundaryCondition="false" constant="false">
        <notes>
          <html:p>CHARGE: -1 </html:p>
        </notes>
      </species>
      <species id="M_cpd01092_e0" name="Allantoin-e0" compartment="e0" hasOnlySubstanceUnits="false" boundaryCondition="false" constant="false">
        <notes>
          <html:p>CHARGE: -1 </html:p>
        </notes>
      </species>
      <species id="M_cpd11572_c0" name="trans-Octodec-2-enoyl-ACP-c0" compartment="c0" hasOnlySubstanceUnits="false" boundaryCondition="false" constant="false">
        <notes>
          <html:p>CHARGE: -1 </html:p>
        </notes>
      </species>
      <species id="M_cpd11482_c0" name="R-3-Hydroxydecanoyl-acyl-carrier-protein-c0" compartment="c0" hasOnlySubstanceUnits="false" boundaryCondition="false" constant="false">
        <notes>
          <html:p>CHARGE: -2 </html:p>
        </notes>
      </species>
      <species id="M_cpd11487_c0" name="3-oxodecanoyl-acp-c0" compartment="c0" hasOnlySubstanceUnits="false" boundaryCondition="false" constant="false">
        <notes>
          <html:p>CHARGE: -2 </html:p>
        </notes>
      </species>
      <species id="M_cpd00751_c0" name="L-Fucose-c0" compartment="c0" hasOnlySubstanceUnits="false" boundaryCondition="false" constant="false">
        <notes>
          <html:p>CHARGE: 0 </html:p>
        </notes>
      </species>
      <species id="M_cpd01912_c0" name="L-Fucose-1-phosphate-c0" compartment="c0" hasOnlySubstanceUnits="false" boundaryCondition="false" constant="false">
        <notes>
          <html:p>CHARGE: -2 </html:p>
        </notes>
      </species>
      <species id="M_cpd00082_c0" name="D-Fructose-c0" compartment="c0" hasOnlySubstanceUnits="false" boundaryCondition="false" constant="false">
        <notes>
          <html:p>CHARGE: 0 </html:p>
        </notes>
      </species>
      <species id="M_cpd02843_c0" name="D-erythro-imidazol-glycerol-phosphate-c0" compartment="c0" hasOnlySubstanceUnits="false" boundaryCondition="false" constant="false">
        <notes>
          <html:p>CHARGE: -2 </html:p>
        </notes>
      </species>
      <species id="M_cpd02851_c0" name="AICAR-c0" compartment="c0" hasOnlySubstanceUnits="false" boundaryCondition="false" constant="false">
        <notes>
          <html:p>CHARGE: -2 </html:p>
        </notes>
      </species>
      <species id="M_cpd16540_c0" name="5-Deoxy-glucuronic-acid-c0" compartment="c0" hasOnlySubstanceUnits="false" boundaryCondition="false" constant="false">
        <notes>
          <html:p>CHARGE: -1 </html:p>
        </notes>
      </species>
      <species id="M_cpd04242_c0" name="DKH-c0" compartment="c0" hasOnlySubstanceUnits="false" boundaryCondition="false" constant="false">
        <notes>
          <html:p>CHARGE: -1 </html:p>
        </notes>
      </species>
      <species id="M_cpd11565_c0" name="12-methyl-tridecanoyl-ACP-c0" compartment="c0" hasOnlySubstanceUnits="false" boundaryCondition="false" constant="false">
        <notes>
          <html:p>CHARGE: -2 </html:p>
        </notes>
      </species>
      <species id="M_cpd15525_c0" name="1-2-dihexadec-9-enoyl-sn-glycerol-3-phosphate-c0" compartment="c0" hasOnlySubstanceUnits="false" boundaryCondition="false" constant="false">
        <notes>
          <html:p>CHARGE: -1 </html:p>
        </notes>
      </species>
      <species id="M_cpd15418_c0" name="CDP-1-2-dihexadec-9-enoylglycerol-c0" compartment="c0" hasOnlySubstanceUnits="false" boundaryCondition="false" constant="false">
        <notes>
          <html:p>CHARGE: -2 </html:p>
        </notes>
      </species>
      <species id="M_cpd03052_c0" name="Imidazole-acetaldehyde-c0" compartment="c0" hasOnlySubstanceUnits="false" boundaryCondition="false" constant="false">
        <notes>
          <html:p>CHARGE: 0 </html:p>
        </notes>
      </species>
      <species id="M_cpd01831_c0" name="4-Imidazoleacetate-c0" compartment="c0" hasOnlySubstanceUnits="false" boundaryCondition="false" constant="false">
        <notes>
          <html:p>CHARGE: -1 </html:p>
        </notes>
      </species>
      <species id="M_cpd02996_c0" name="GM2-c0" compartment="c0" hasOnlySubstanceUnits="false" boundaryCondition="false" constant="false">
        <notes>
          <html:p>CHARGE: -1 </html:p>
        </notes>
      </species>
      <species id="M_cpd03656_c0" name="GA2-c0" compartment="c0" hasOnlySubstanceUnits="false" boundaryCondition="false" constant="false">
        <notes>
          <html:p>CHARGE: 0 </html:p>
        </notes>
      </species>
      <species id="M_cpd03657_c0" name="GA1-c0" compartment="c0" hasOnlySubstanceUnits="false" boundaryCondition="false" constant="false">
        <notes>
          <html:p>CHARGE: 0 </html:p>
        </notes>
      </species>
      <species id="M_cpd15681_c0" name="1-2-dianteisopentadecanoyl-sn-glycerol-3-phosphate-c0" compartment="c0" hasOnlySubstanceUnits="false" boundaryCondition="false" constant="false">
        <notes>
          <html:p>CHARGE: -1 </html:p>
        </notes>
      </species>
      <species id="M_cpd11479_c0" name="D-3-Hydroxyhexanoyl-acp-c0" compartment="c0" hasOnlySubstanceUnits="false" boundaryCondition="false" constant="false">
        <notes>
          <html:p>CHARGE: -2 </html:p>
        </notes>
      </species>
      <species id="M_cpd02117_c0" name="Canadine-c0" compartment="c0" hasOnlySubstanceUnits="false" boundaryCondition="false" constant="false">
        <notes>
          <html:p>CHARGE: 0 </html:p>
        </notes>
      </species>
      <species id="M_cpd00563_c0" name="Berberine-c0" compartment="c0" hasOnlySubstanceUnits="false" boundaryCondition="false" constant="false">
        <notes>
          <html:p>CHARGE: 1 </html:p>
        </notes>
      </species>
      <species id="M_cpd02893_c0" name="5-Phosphoribosyl-4-carboxy-5-aminoimidazole-c0" compartment="c0" hasOnlySubstanceUnits="false" boundaryCondition="false" constant="false">
        <notes>
          <html:p>CHARGE: -2 </html:p>
        </notes>
      </species>
      <species id="M_cpd02921_c0" name="SAICAR-c0" compartment="c0" hasOnlySubstanceUnits="false" boundaryCondition="false" constant="false">
        <notes>
          <html:p>CHARGE: -3 </html:p>
        </notes>
      </species>
      <species id="M_cpd11512_c0" name="12-methyl-3-oxo-tetra-decanoyl-ACP-c0" compartment="c0" hasOnlySubstanceUnits="false" boundaryCondition="false" constant="false">
        <notes>
          <html:p>CHARGE: -1 </html:p>
        </notes>
      </species>
      <species id="M_cpd11513_c0" name="12-methyl-3-hydroxy-tetra-decanoyl-ACP-c0" compartment="c0" hasOnlySubstanceUnits="false" boundaryCondition="false" constant="false">
        <notes>
          <html:p>CHARGE: -1 </html:p>
        </notes>
      </species>
      <species id="M_cpd00413_c0" name="Glutaryl-CoA-c0" compartment="c0" hasOnlySubstanceUnits="false" boundaryCondition="false" constant="false">
        <notes>
          <html:p>CHARGE: -4 </html:p>
        </notes>
      </species>
      <species id="M_cpd00650_c0" name="Crotonyl-CoA-c0" compartment="c0" hasOnlySubstanceUnits="false" boundaryCondition="false" constant="false">
        <notes>
          <html:p>CHARGE: -4 </html:p>
        </notes>
      </species>
      <species id="M_cpd04806_c0" name="Aldophosphamide-c0" compartment="c0" hasOnlySubstanceUnits="false" boundaryCondition="false" constant="false">
        <notes>
          <html:p>CHARGE: 0 </html:p>
        </notes>
      </species>
      <species id="M_cpd16365_c0" name="Alcophosphamide-c0" compartment="c0" hasOnlySubstanceUnits="false" boundaryCondition="false" constant="false">
        <notes>
          <html:p>CHARGE: 0 </html:p>
        </notes>
      </species>
      <species id="M_cpd01560_c0" name="beta-Alanyl-CoA-c0" compartment="c0" hasOnlySubstanceUnits="false" boundaryCondition="false" constant="false">
        <notes>
          <html:p>CHARGE: -2 </html:p>
        </notes>
      </species>
      <species id="M_cpd02693_c0" name="3-Isopropylmalate-c0" compartment="c0" hasOnlySubstanceUnits="false" boundaryCondition="false" constant="false">
        <notes>
          <html:p>CHARGE: -2 </html:p>
        </notes>
      </species>
      <species id="M_cpd01710_c0" name="2-Isopropylmaleate-c0" compartment="c0" hasOnlySubstanceUnits="false" boundaryCondition="false" constant="false">
        <notes>
          <html:p>CHARGE: -2 </html:p>
        </notes>
      </species>
      <species id="M_cpd00224_e0" name="L-Arabinose-e0" compartment="e0" hasOnlySubstanceUnits="false" boundaryCondition="false" constant="false">
        <notes>
          <html:p>CHARGE: 0 </html:p>
        </notes>
      </species>
      <species id="M_cpd02605_c0" name="2-isopropyl-3-oxosuccinate-c0" compartment="c0" hasOnlySubstanceUnits="false" boundaryCondition="false" constant="false">
        <notes>
          <html:p>CHARGE: -2 </html:p>
        </notes>
      </species>
      <species id="M_cpd15345_c0" name="2-Acyl-sn-glycero-3-phosphoglycerol-tetradec-7-enoyl-c0" compartment="c0" hasOnlySubstanceUnits="false" boundaryCondition="false" constant="false">
        <notes>
          <html:p>CHARGE: -1 </html:p>
        </notes>
      </species>
      <species id="M_cpd00120_c0" name="Butyryl-CoA-c0" compartment="c0" hasOnlySubstanceUnits="false" boundaryCondition="false" constant="false">
        <notes>
          <html:p>CHARGE: -4 </html:p>
        </notes>
      </species>
      <species id="M_cpd01262_e0" name="Amylotriose-e0" compartment="e0" hasOnlySubstanceUnits="false" boundaryCondition="false" constant="false">
        <notes>
          <html:p>CHARGE: 0 </html:p>
        </notes>
      </species>
      <species id="M_cpd01262_c0" name="Amylotriose-c0" compartment="c0" hasOnlySubstanceUnits="false" boundaryCondition="false" constant="false">
        <notes>
          <html:p>CHARGE: 0 </html:p>
        </notes>
      </species>
      <species id="M_cpd00497_c0" name="XMP-c0" compartment="c0" hasOnlySubstanceUnits="false" boundaryCondition="false" constant="false">
        <notes>
          <html:p>CHARGE: -2 </html:p>
        </notes>
      </species>
      <species id="M_cpd15547_c0" name="Phosphatidylglycerophosphate-dioctadecanoyl-c0" compartment="c0" hasOnlySubstanceUnits="false" boundaryCondition="false" constant="false">
        <notes>
          <html:p>CHARGE: -2 </html:p>
        </notes>
      </species>
      <species id="M_cpd00137_e0" name="Citrate-e0" compartment="e0" hasOnlySubstanceUnits="false" boundaryCondition="false" constant="false">
        <notes>
          <html:p>CHARGE: -3 </html:p>
        </notes>
      </species>
      <species id="M_cpd00588_e0" name="Sorbitol-e0" compartment="e0" hasOnlySubstanceUnits="false" boundaryCondition="false" constant="false">
        <notes>
          <html:p>CHARGE: 0 </html:p>
        </notes>
      </species>
      <species id="M_cpd00804_c0" name="Sorbitol-6-phosphate-c0" compartment="c0" hasOnlySubstanceUnits="false" boundaryCondition="false" constant="false">
        <notes>
          <html:p>CHARGE: -2 </html:p>
        </notes>
      </species>
      <species id="M_cpd03293_c0" name="Biocytin-c0" compartment="c0" hasOnlySubstanceUnits="false" boundaryCondition="false" constant="false">
        <notes>
          <html:p>CHARGE: 0 </html:p>
        </notes>
      </species>
      <species id="M_cpd11548_c0" name="4-methyl-trans-pent-2-enoyl-ACP-c0" compartment="c0" hasOnlySubstanceUnits="false" boundaryCondition="false" constant="false">
        <notes>
          <html:p>CHARGE: -1 </html:p>
        </notes>
      </species>
      <species id="M_cpd18007_c0" name="Leachianone-G-c0" compartment="c0" hasOnlySubstanceUnits="false" boundaryCondition="false" constant="false">
        <notes>
          <html:p>CHARGE: 0 </html:p>
        </notes>
      </species>
      <species id="M_cpd18036_c0" name="Sophoraflavanone-G-c0" compartment="c0" hasOnlySubstanceUnits="false" boundaryCondition="false" constant="false">
        <notes>
          <html:p>CHARGE: 0 </html:p>
        </notes>
      </species>
      <species id="M_cpd11564_c0" name="12-methyl-trans-tridec-2-enoyl-ACP-c0" compartment="c0" hasOnlySubstanceUnits="false" boundaryCondition="false" constant="false">
        <notes>
          <html:p>CHARGE: -1 </html:p>
        </notes>
      </species>
      <species id="M_cpd11519_c0" name="14-methyl-hexa-decanoyl-ACP-c0" compartment="c0" hasOnlySubstanceUnits="false" boundaryCondition="false" constant="false">
        <notes>
          <html:p>CHARGE: -2 </html:p>
        </notes>
      </species>
      <species id="M_cpd00332_c0" name="Mevalonic-acid-c0" compartment="c0" hasOnlySubstanceUnits="false" boundaryCondition="false" constant="false">
        <notes>
          <html:p>CHARGE: -1 </html:p>
        </notes>
      </species>
      <species id="M_cpd00812_c0" name="5-phosphomevalonate-c0" compartment="c0" hasOnlySubstanceUnits="false" boundaryCondition="false" constant="false">
        <notes>
          <html:p>CHARGE: -3 </html:p>
        </notes>
      </species>
      <species id="M_cpd15604_c0" name="Gly-Leu-c0" compartment="c0" hasOnlySubstanceUnits="false" boundaryCondition="false" constant="false">
        <notes>
          <html:p>CHARGE: 0 </html:p>
        </notes>
      </species>
      <species id="M_cpd15355_c0" name="2-hexadecanoyl-sn-glycerol-3-phosphate-c0" compartment="c0" hasOnlySubstanceUnits="false" boundaryCondition="false" constant="false">
        <notes>
          <html:p>CHARGE: -1 </html:p>
        </notes>
      </species>
      <species id="M_cpd00117_e0" name="D-Alanine-e0" compartment="e0" hasOnlySubstanceUnits="false" boundaryCondition="false" constant="false">
        <notes>
          <html:p>CHARGE: 0 </html:p>
        </notes>
      </species>
      <species id="M_cpd00117_c0" name="D-Alanine-c0" compartment="c0" hasOnlySubstanceUnits="false" boundaryCondition="false" constant="false">
        <notes>
          <html:p>CHARGE: 0 </html:p>
        </notes>
      </species>
      <species id="M_cpd11516_c0" name="14-methyl-3-oxo-hexa-decanoyl-ACP-c0" compartment="c0" hasOnlySubstanceUnits="false" boundaryCondition="false" constant="false">
        <notes>
          <html:p>CHARGE: -1 </html:p>
        </notes>
      </species>
      <species id="M_cpd11517_c0" name="14-methyl-3-hydroxy-hexa-decanoyl-ACP-c0" compartment="c0" hasOnlySubstanceUnits="false" boundaryCondition="false" constant="false">
        <notes>
          <html:p>CHARGE: -1 </html:p>
        </notes>
      </species>
      <species id="M_cpd11494_c0" name="Acetyl-ACP-c0" compartment="c0" hasOnlySubstanceUnits="false" boundaryCondition="false" constant="false">
        <notes>
          <html:p>CHARGE: -2 </html:p>
        </notes>
      </species>
      <species id="M_cpd11488_c0" name="Acetoacetyl-ACP-c0" compartment="c0" hasOnlySubstanceUnits="false" boundaryCondition="false" constant="false">
        <notes>
          <html:p>CHARGE: -2 </html:p>
        </notes>
      </species>
      <species id="M_cpd00451_c0" name="Glycocyamine-c0" compartment="c0" hasOnlySubstanceUnits="false" boundaryCondition="false" constant="false">
        <notes>
          <html:p>CHARGE: 0 </html:p>
        </notes>
      </species>
      <species id="M_cpd03491_c0" name="Undecaprenyl-diphospho-N-acetylmuramoyl-N-acetylglucosamine-L-alanyl-gamma-D-glutamyl-L-lysyl-D-alanyl-D-alanine-c0" compartment="c0" hasOnlySubstanceUnits="false" boundaryCondition="false" constant="false">
        <notes>
          <html:p>CHARGE: -3 </html:p>
        </notes>
      </species>
      <species id="M_cpd03492_c0" name="Undecaprenyl-diphospho-N-acetylmuramoyl-N-acetylglucosamine-L-alanyl-D-isoglutaminyl-L-lysyl-D-alanyl-D-alanine-c0" compartment="c0" hasOnlySubstanceUnits="false" boundaryCondition="false" constant="false">
        <notes>
          <html:p>CHARGE: -2 </html:p>
        </notes>
      </species>
      <species id="M_cpd11523_c0" name="5-methyl-trans-hex-2-enoyl-ACP-c0" compartment="c0" hasOnlySubstanceUnits="false" boundaryCondition="false" constant="false">
        <notes>
          <html:p>CHARGE: -1 </html:p>
        </notes>
      </species>
      <species id="M_cpd11524_c0" name="5-methyl-hexanoyl-ACP-c0" compartment="c0" hasOnlySubstanceUnits="false" boundaryCondition="false" constant="false">
        <notes>
          <html:p>CHARGE: -1 </html:p>
        </notes>
      </species>
      <species id="M_cpd03411_c0" name="Glutathionylspermidine-c0" compartment="c0" hasOnlySubstanceUnits="false" boundaryCondition="false" constant="false">
        <notes>
          <html:p>CHARGE: 2 </html:p>
        </notes>
      </species>
      <species id="M_cpd00146_c0" name="Carbamoylphosphate-c0" compartment="c0" hasOnlySubstanceUnits="false" boundaryCondition="false" constant="false">
        <notes>
          <html:p>CHARGE: -2 </html:p>
        </notes>
      </species>
      <species id="M_cpd01859_c0" name="2-Naphthylmethanol-c0" compartment="c0" hasOnlySubstanceUnits="false" boundaryCondition="false" constant="false">
        <notes>
          <html:p>CHARGE: 0 </html:p>
        </notes>
      </species>
      <species id="M_cpd03161_c0" name="Phenethylamine-c0" compartment="c0" hasOnlySubstanceUnits="false" boundaryCondition="false" constant="false">
        <notes>
          <html:p>CHARGE: 1 </html:p>
        </notes>
      </species>
      <species id="M_cpd00622_c0" name="Sepiapterin-c0" compartment="c0" hasOnlySubstanceUnits="false" boundaryCondition="false" constant="false">
        <notes>
          <html:p>CHARGE: 0 </html:p>
        </notes>
      </species>
      <species id="M_cpd01558_c0" name="Xanthopterin-B2-c0" compartment="c0" hasOnlySubstanceUnits="false" boundaryCondition="false" constant="false">
        <notes>
          <html:p>CHARGE: 0 </html:p>
        </notes>
      </species>
      <species id="M_cpd00157_c0" name="Glycerone-c0" compartment="c0" hasOnlySubstanceUnits="false" boundaryCondition="false" constant="false">
        <notes>
          <html:p>CHARGE: 0 </html:p>
        </notes>
      </species>
      <species id="M_cpd02172_c0" name="Solanesyl-diphosphate-c0" compartment="c0" hasOnlySubstanceUnits="false" boundaryCondition="false" constant="false">
        <notes>
          <html:p>CHARGE: -2 </html:p>
        </notes>
      </species>
      <species id="M_cpd00415_c0" name="Quinol-c0" compartment="c0" hasOnlySubstanceUnits="false" boundaryCondition="false" constant="false">
        <notes>
          <html:p>CHARGE: 0 </html:p>
        </notes>
      </species>
      <species id="M_cpd14703_c0" name="2-Methylbutanoyl-dihydrolipoamide-E-c0" compartment="c0" hasOnlySubstanceUnits="false" boundaryCondition="false" constant="false">
        <notes>
          <html:p>CHARGE: 0 </html:p>
        </notes>
      </species>
      <species id="M_cpd00978_c0" name="dUDP-c0" compartment="c0" hasOnlySubstanceUnits="false" boundaryCondition="false" constant="false">
        <notes>
          <html:p>CHARGE: -2 </html:p>
        </notes>
      </species>
      <species id="M_cpd00358_c0" name="dUTP-c0" compartment="c0" hasOnlySubstanceUnits="false" boundaryCondition="false" constant="false">
        <notes>
          <html:p>CHARGE: -3 </html:p>
        </notes>
      </species>
      <species id="M_cpd02884_c0" name="FAICAR-c0" compartment="c0" hasOnlySubstanceUnits="false" boundaryCondition="false" constant="false">
        <notes>
          <html:p>CHARGE: -2 </html:p>
        </notes>
      </species>
      <species id="M_cpd00195_c0" name="1-Alcohol-c0" compartment="c0" hasOnlySubstanceUnits="false" boundaryCondition="false" constant="false">
        <notes>
          <html:p>CHARGE: 0 </html:p>
        </notes>
      </species>
      <species id="M_cpd11616_c0" name="RCHO-c0" compartment="c0" hasOnlySubstanceUnits="false" boundaryCondition="false" constant="false">
        <notes>
          <html:p>CHARGE: 0 </html:p>
        </notes>
      </species>
      <species id="M_cpd00482_c0" name="2-Phospho-D-glycerate-c0" compartment="c0" hasOnlySubstanceUnits="false" boundaryCondition="false" constant="false">
        <notes>
          <html:p>CHARGE: -3 </html:p>
        </notes>
      </species>
      <species id="M_cpd00885_c0" name="Phytate-c0" compartment="c0" hasOnlySubstanceUnits="false" boundaryCondition="false" constant="false">
        <notes>
          <html:p>CHARGE: -6 </html:p>
        </notes>
      </species>
      <species id="M_cpd02788_c0" name="Inositol-1-2-3-5-6-pentakisphosphate-c0" compartment="c0" hasOnlySubstanceUnits="false" boundaryCondition="false" constant="false">
        <notes>
          <html:p>CHARGE: -5 </html:p>
        </notes>
      </species>
      <species id="M_cpd11596_c0" name="butanesulfonate-c0" compartment="c0" hasOnlySubstanceUnits="false" boundaryCondition="false" constant="false">
        <notes>
          <html:p>CHARGE: -1 </html:p>
        </notes>
      </species>
      <species id="M_cpd01011_c0" name="Butanal-c0" compartment="c0" hasOnlySubstanceUnits="false" boundaryCondition="false" constant="false">
        <notes>
          <html:p>CHARGE: 0 </html:p>
        </notes>
      </species>
      <species id="M_cpd15238_c0" name="Hexadecenoyl-CoA-c0" compartment="c0" hasOnlySubstanceUnits="false" boundaryCondition="false" constant="false">
        <notes>
          <html:p>CHARGE: -3 </html:p>
        </notes>
      </species>
      <species id="M_cpd00133_c0" name="Nicotinamide-c0" compartment="c0" hasOnlySubstanceUnits="false" boundaryCondition="false" constant="false">
        <notes>
          <html:p>CHARGE: 0 </html:p>
        </notes>
      </species>
      <species id="M_cpd00218_c0" name="Niacin-c0" compartment="c0" hasOnlySubstanceUnits="false" boundaryCondition="false" constant="false">
        <notes>
          <html:p>CHARGE: -1 </html:p>
        </notes>
      </species>
      <species id="M_cpd00307_e0" name="Cytosine-e0" compartment="e0" hasOnlySubstanceUnits="false" boundaryCondition="false" constant="false">
        <notes>
          <html:p>CHARGE: 0 </html:p>
        </notes>
      </species>
      <species id="M_cpd01974_c0" name="4-Hydroxy-L-glutamate-c0" compartment="c0" hasOnlySubstanceUnits="false" boundaryCondition="false" constant="false">
        <notes>
          <html:p>CHARGE: -1 </html:p>
        </notes>
      </species>
      <species id="M_cpd00830_c0" name="4-Hydroxy-2-oxoglutarate-c0" compartment="c0" hasOnlySubstanceUnits="false" boundaryCondition="false" constant="false">
        <notes>
          <html:p>CHARGE: -2 </html:p>
        </notes>
      </species>
      <species id="M_cpd01482_c0" name="UDP-glucosamine-c0" compartment="c0" hasOnlySubstanceUnits="false" boundaryCondition="false" constant="false">
        <notes>
          <html:p>CHARGE: -1 </html:p>
        </notes>
      </species>
      <species id="M_cpd01623_c0" name="UDP-galactosamine-c0" compartment="c0" hasOnlySubstanceUnits="false" boundaryCondition="false" constant="false">
        <notes>
          <html:p>CHARGE: -1 </html:p>
        </notes>
      </species>
      <species id="M_cpd11473_c0" name="2E-Hexenoyl-acp-c0" compartment="c0" hasOnlySubstanceUnits="false" boundaryCondition="false" constant="false">
        <notes>
          <html:p>CHARGE: -1 </html:p>
        </notes>
      </species>
      <species id="M_cpd15344_c0" name="2-Acyl-sn-glycero-3-phosphoglycerol-tetradecanoyl-c0" compartment="c0" hasOnlySubstanceUnits="false" boundaryCondition="false" constant="false">
        <notes>
          <html:p>CHARGE: -1 </html:p>
        </notes>
      </species>
      <species id="M_cpd11534_c0" name="11-methyl-3-hydroxy-dodecanoyl-ACP-c0" compartment="c0" hasOnlySubstanceUnits="false" boundaryCondition="false" constant="false">
        <notes>
          <html:p>CHARGE: -1 </html:p>
        </notes>
      </species>
      <species id="M_cpd02678_c0" name="N-Formyl-GAR-c0" compartment="c0" hasOnlySubstanceUnits="false" boundaryCondition="false" constant="false">
        <notes>
          <html:p>CHARGE: -2 </html:p>
        </notes>
      </species>
      <species id="M_cpd02394_c0" name="GAR-c0" compartment="c0" hasOnlySubstanceUnits="false" boundaryCondition="false" constant="false">
        <notes>
          <html:p>CHARGE: -1 </html:p>
        </notes>
      </species>
      <species id="M_cpd11209_c0" name="N-Acetyl-L-citrulline-c0" compartment="c0" hasOnlySubstanceUnits="false" boundaryCondition="false" constant="false">
        <notes>
          <html:p>CHARGE: -1 </html:p>
        </notes>
      </species>
      <species id="M_cpd02535_c0" name="2-3-Dihydroxy-3-methylvalerate-c0" compartment="c0" hasOnlySubstanceUnits="false" boundaryCondition="false" constant="false">
        <notes>
          <html:p>CHARGE: -1 </html:p>
        </notes>
      </species>
      <species id="M_cpd00241_c0" name="dGTP-c0" compartment="c0" hasOnlySubstanceUnits="false" boundaryCondition="false" constant="false">
        <notes>
          <html:p>CHARGE: -3 </html:p>
        </notes>
      </species>
      <species id="M_cpd02230_c0" name="Inositol-4-phosphate-c0" compartment="c0" hasOnlySubstanceUnits="false" boundaryCondition="false" constant="false">
        <notes>
          <html:p>CHARGE: -2 </html:p>
        </notes>
      </species>
      <species id="M_cpd03119_c0" name="3-Oxodecanoyl-CoA-c0" compartment="c0" hasOnlySubstanceUnits="false" boundaryCondition="false" constant="false">
        <notes>
          <html:p>CHARGE: -4 </html:p>
        </notes>
      </species>
      <species id="M_cpd00378_c0" name="Formamide-c0" compartment="c0" hasOnlySubstanceUnits="false" boundaryCondition="false" constant="false">
        <notes>
          <html:p>CHARGE: 0 </html:p>
        </notes>
      </species>
      <species id="M_cpd01950_c0" name="1-4-Diguanidinobutane-c0" compartment="c0" hasOnlySubstanceUnits="false" boundaryCondition="false" constant="false">
        <notes>
          <html:p>CHARGE: 2 </html:p>
        </notes>
      </species>
      <species id="M_cpd02187_c0" name="Methacrylyl-CoA-c0" compartment="c0" hasOnlySubstanceUnits="false" boundaryCondition="false" constant="false">
        <notes>
          <html:p>CHARGE: -4 </html:p>
        </notes>
      </species>
      <species id="M_cpd03593_c0" name="D-erythro-3-Methylmalate-c0" compartment="c0" hasOnlySubstanceUnits="false" boundaryCondition="false" constant="false">
        <notes>
          <html:p>CHARGE: -2 </html:p>
        </notes>
      </species>
      <species id="M_cpd02528_c0" name="UDP-4-oxo-6-deoxy-D-glucose-c0" compartment="c0" hasOnlySubstanceUnits="false" boundaryCondition="false" constant="false">
        <notes>
          <html:p>CHARGE: -2 </html:p>
        </notes>
      </species>
      <species id="M_cpd00251_c0" name="ADPribose-c0" compartment="c0" hasOnlySubstanceUnits="false" boundaryCondition="false" constant="false">
        <notes>
          <html:p>CHARGE: -2 </html:p>
        </notes>
      </species>
      <species id="M_cpd01335_c0" name="Octanoyl-CoA-c0" compartment="c0" hasOnlySubstanceUnits="false" boundaryCondition="false" constant="false">
        <notes>
          <html:p>CHARGE: -4 </html:p>
        </notes>
      </species>
      <species id="M_cpd11542_c0" name="15-methyl-3-hydroxy-hexa-decanoyl-ACP-c0" compartment="c0" hasOnlySubstanceUnits="false" boundaryCondition="false" constant="false">
        <notes>
          <html:p>CHARGE: -1 </html:p>
        </notes>
      </species>
      <species id="M_cpd00254_e0" name="Mg-e0" compartment="e0" hasOnlySubstanceUnits="false" boundaryCondition="false" constant="false">
        <notes>
          <html:p>CHARGE: 2 </html:p>
        </notes>
      </species>
      <species id="M_cpd00254_c0" name="Mg-c0" compartment="c0" hasOnlySubstanceUnits="false" boundaryCondition="false" constant="false">
        <notes>
          <html:p>CHARGE: 2 </html:p>
        </notes>
      </species>
      <species id="M_cpd11499_c0" name="4-methyl-hexanoyl-ACP-c0" compartment="c0" hasOnlySubstanceUnits="false" boundaryCondition="false" constant="false">
        <notes>
          <html:p>CHARGE: -1 </html:p>
        </notes>
      </species>
      <species id="M_cpd00573_c0" name="L-Idonate-c0" compartment="c0" hasOnlySubstanceUnits="false" boundaryCondition="false" constant="false">
        <notes>
          <html:p>CHARGE: -1 </html:p>
        </notes>
      </species>
      <species id="M_cpd00197_c0" name="Protocatechuate-c0" compartment="c0" hasOnlySubstanceUnits="false" boundaryCondition="false" constant="false">
        <notes>
          <html:p>CHARGE: -1 </html:p>
        </notes>
      </species>
      <species id="M_cpd00856_c0" name="3-Carboxy-cis-cis-muconate-c0" compartment="c0" hasOnlySubstanceUnits="false" boundaryCondition="false" constant="false">
        <notes>
          <html:p>CHARGE: -3 </html:p>
        </notes>
      </species>
      <species id="M_cpd09844_c0" name="3S-3-Hydroxyadipyl-CoA-c0" compartment="c0" hasOnlySubstanceUnits="false" boundaryCondition="false" constant="false">
        <notes>
          <html:p>CHARGE: -5 </html:p>
        </notes>
      </species>
      <species id="M_cpd01507_c0" name="3-Oxoadipyl-CoA-c0" compartment="c0" hasOnlySubstanceUnits="false" boundaryCondition="false" constant="false">
        <notes>
          <html:p>CHARGE: -4 </html:p>
        </notes>
      </species>
      <species id="M_cpd00364_c0" name="Chinone-c0" compartment="c0" hasOnlySubstanceUnits="false" boundaryCondition="false" constant="false">
        <notes>
          <html:p>CHARGE: 0 </html:p>
        </notes>
      </species>
      <species id="M_cpd00284_c0" name="6-Phospho-D-gluconate-c0" compartment="c0" hasOnlySubstanceUnits="false" boundaryCondition="false" constant="false">
        <notes>
          <html:p>CHARGE: -3 </html:p>
        </notes>
      </species>
      <species id="M_cpd01419_c0" name="Ureidoglycine-c0" compartment="c0" hasOnlySubstanceUnits="false" boundaryCondition="false" constant="false">
        <notes>
          <html:p>CHARGE: 0 </html:p>
        </notes>
      </species>
      <species id="M_cpd00465_c0" name="Ureidoglycolate-c0" compartment="c0" hasOnlySubstanceUnits="false" boundaryCondition="false" constant="false">
        <notes>
          <html:p>CHARGE: -1 </html:p>
        </notes>
      </species>
      <species id="M_cpd00205_e0" name="K-plus-e0" compartment="e0" hasOnlySubstanceUnits="false" boundaryCondition="false" constant="false">
        <notes>
          <html:p>CHARGE: 1 </html:p>
        </notes>
      </species>
      <species id="M_cpd00205_c0" name="K-plus-c0" compartment="c0" hasOnlySubstanceUnits="false" boundaryCondition="false" constant="false">
        <notes>
          <html:p>CHARGE: 1 </html:p>
        </notes>
      </species>
      <species id="M_cpd00138_e0" name="D-Mannose-e0" compartment="e0" hasOnlySubstanceUnits="false" boundaryCondition="false" constant="false">
        <notes>
          <html:p>CHARGE: 0 </html:p>
        </notes>
      </species>
      <species id="M_cpd00235_c0" name="D-mannose-6-phosphate-c0" compartment="c0" hasOnlySubstanceUnits="false" boundaryCondition="false" constant="false">
        <notes>
          <html:p>CHARGE: -2 </html:p>
        </notes>
      </species>
      <species id="M_cpd03365_c0" name="5-2-Formylethyl-4-6-dihydroxypicolinate-c0" compartment="c0" hasOnlySubstanceUnits="false" boundaryCondition="false" constant="false">
        <notes>
          <html:p>CHARGE: -1 </html:p>
        </notes>
      </species>
      <species id="M_cpd03366_c0" name="5-2-Carboxyethyl-4-6-dihydroxypicolinate-c0" compartment="c0" hasOnlySubstanceUnits="false" boundaryCondition="false" constant="false">
        <notes>
          <html:p>CHARGE: -2 </html:p>
        </notes>
      </species>
      <species id="M_cpd00888_c0" name="N-Methylethanolamine-phosphate-c0" compartment="c0" hasOnlySubstanceUnits="false" boundaryCondition="false" constant="false">
        <notes>
          <html:p>CHARGE: -1 </html:p>
        </notes>
      </species>
      <species id="M_cpd02200_c0" name="CDP-N-methylethanolamine-c0" compartment="c0" hasOnlySubstanceUnits="false" boundaryCondition="false" constant="false">
        <notes>
          <html:p>CHARGE: -1 </html:p>
        </notes>
      </species>
      <species id="M_cpd15313_c0" name="1-Acyl-sn-glycero-3-phosphoethanolamine-dodecanoyl-c0" compartment="c0" hasOnlySubstanceUnits="false" boundaryCondition="false" constant="false">
        <notes>
          <html:p>CHARGE: 0 </html:p>
        </notes>
      </species>
      <species id="M_cpd00334_c0" name="L-Lactaldehyde-c0" compartment="c0" hasOnlySubstanceUnits="false" boundaryCondition="false" constant="false">
        <notes>
          <html:p>CHARGE: 0 </html:p>
        </notes>
      </species>
      <species id="M_cpd03778_c0" name="Terephthalate-c0" compartment="c0" hasOnlySubstanceUnits="false" boundaryCondition="false" constant="false">
        <notes>
          <html:p>CHARGE: -2 </html:p>
        </notes>
      </species>
      <species id="M_cpd03759_c0" name="Terephthalate-1-2-cis-dihydrodiol-c0" compartment="c0" hasOnlySubstanceUnits="false" boundaryCondition="false" constant="false">
        <notes>
          <html:p>CHARGE: -2 </html:p>
        </notes>
      </species>
      <species id="M_cpd01664_c0" name="Cholesterol-ester-c0" compartment="c0" hasOnlySubstanceUnits="false" boundaryCondition="false" constant="false">
        <notes>
          <html:p>CHARGE: 0 </html:p>
        </notes>
      </species>
      <species id="M_cpd00160_c0" name="Cholesterol-c0" compartment="c0" hasOnlySubstanceUnits="false" boundaryCondition="false" constant="false">
        <notes>
          <html:p>CHARGE: 0 </html:p>
        </notes>
      </species>
      <species id="M_cpd15053_c0" name="3-Hydroxy-OPC4-CoA-c0" compartment="c0" hasOnlySubstanceUnits="false" boundaryCondition="false" constant="false">
        <notes>
          <html:p>CHARGE: -3 </html:p>
        </notes>
      </species>
      <species id="M_cpd15054_c0" name="3-Oxo-OPC4-CoA-c0" compartment="c0" hasOnlySubstanceUnits="false" boundaryCondition="false" constant="false">
        <notes>
          <html:p>CHARGE: -3 </html:p>
        </notes>
      </species>
      <species id="M_cpd02642_c0" name="N-5-phosphoribosyl-anthranilate-c0" compartment="c0" hasOnlySubstanceUnits="false" boundaryCondition="false" constant="false">
        <notes>
          <html:p>CHARGE: -3 </html:p>
        </notes>
      </species>
      <species id="M_cpd00956_c0" name="1-2-carboxyphenylamino-1-deoxyribulose-5-phosphate-c0" compartment="c0" hasOnlySubstanceUnits="false" boundaryCondition="false" constant="false">
        <notes>
          <html:p>CHARGE: -3 </html:p>
        </notes>
      </species>
      <species id="M_cpd00363_c0" name="Ethanol-c0" compartment="c0" hasOnlySubstanceUnits="false" boundaryCondition="false" constant="false">
        <notes>
          <html:p>CHARGE: 0 </html:p>
        </notes>
      </species>
      <species id="M_cpd00891_c0" name="L-methylmalonyl-CoA-c0" compartment="c0" hasOnlySubstanceUnits="false" boundaryCondition="false" constant="false">
        <notes>
          <html:p>CHARGE: -5 </html:p>
        </notes>
      </species>
      <species id="M_cpd01530_c0" name="Dichloromethane-c0" compartment="c0" hasOnlySubstanceUnits="false" boundaryCondition="false" constant="false">
        <notes>
          <html:p>CHARGE: 0 </html:p>
        </notes>
      </species>
      <species id="M_cpd00099_c0" name="Cl-c0" compartment="c0" hasOnlySubstanceUnits="false" boundaryCondition="false" constant="false">
        <notes>
          <html:p>CHARGE: -1 </html:p>
        </notes>
      </species>
      <species id="M_cpd00738_c0" name="phosphoserine-c0" compartment="c0" hasOnlySubstanceUnits="false" boundaryCondition="false" constant="false">
        <notes>
          <html:p>CHARGE: -2 </html:p>
        </notes>
      </species>
      <species id="M_cpd12729_c0" name="Urate-3-ribonucleoside-c0" compartment="c0" hasOnlySubstanceUnits="false" boundaryCondition="false" constant="false">
        <notes>
          <html:p>CHARGE: 0 </html:p>
        </notes>
      </species>
      <species id="M_cpd00305_e0" name="Thiamin-e0" compartment="e0" hasOnlySubstanceUnits="false" boundaryCondition="false" constant="false">
        <notes>
          <html:p>CHARGE: 1 </html:p>
        </notes>
      </species>
      <species id="M_cpd00305_c0" name="Thiamin-c0" compartment="c0" hasOnlySubstanceUnits="false" boundaryCondition="false" constant="false">
        <notes>
          <html:p>CHARGE: 1 </html:p>
        </notes>
      </species>
      <species id="M_cpd15678_c0" name="1-2-dianteisoheptadecanoyl-sn-glycerol-3-phosphate-c0" compartment="c0" hasOnlySubstanceUnits="false" boundaryCondition="false" constant="false">
        <notes>
          <html:p>CHARGE: -1 </html:p>
        </notes>
      </species>
      <species id="M_cpd15684_c0" name="CDP-1-2-dianteisoheptadecanoylglycerol-c0" compartment="c0" hasOnlySubstanceUnits="false" boundaryCondition="false" constant="false">
        <notes>
          <html:p>CHARGE: -2 </html:p>
        </notes>
      </species>
      <species id="M_cpd03646_c0" name="gamma-Glutamyl-3-aminopropiononitrile-c0" compartment="c0" hasOnlySubstanceUnits="false" boundaryCondition="false" constant="false">
        <notes>
          <html:p>CHARGE: 0 </html:p>
        </notes>
      </species>
      <species id="M_cpd11515_c0" name="12-methyl-tetra-decanoyl-ACP-c0" compartment="c0" hasOnlySubstanceUnits="false" boundaryCondition="false" constant="false">
        <notes>
          <html:p>CHARGE: -2 </html:p>
        </notes>
      </species>
      <species id="M_cpd11206_c0" name="Precorrin-1-c0" compartment="c0" hasOnlySubstanceUnits="false" boundaryCondition="false" constant="false">
        <notes>
          <html:p>CHARGE: -8 </html:p>
        </notes>
      </species>
      <species id="M_cpd06739_c0" name="R-plus-Citronellal-c0" compartment="c0" hasOnlySubstanceUnits="false" boundaryCondition="false" constant="false">
        <notes>
          <html:p>CHARGE: 0 </html:p>
        </notes>
      </species>
      <species id="M_cpd15166_c0" name="Citronellate-c0" compartment="c0" hasOnlySubstanceUnits="false" boundaryCondition="false" constant="false">
        <notes>
          <html:p>CHARGE: -1 </html:p>
        </notes>
      </species>
      <species id="M_cpd00272_c0" name="GDP-L-fucose-c0" compartment="c0" hasOnlySubstanceUnits="false" boundaryCondition="false" constant="false">
        <notes>
          <html:p>CHARGE: -2 </html:p>
        </notes>
      </species>
      <species id="M_cpd01587_c0" name="5-Methylcytosine-c0" compartment="c0" hasOnlySubstanceUnits="false" boundaryCondition="false" constant="false">
        <notes>
          <html:p>CHARGE: 0 </html:p>
        </notes>
      </species>
      <species id="M_cpd00151_c0" name="Thymine-c0" compartment="c0" hasOnlySubstanceUnits="false" boundaryCondition="false" constant="false">
        <notes>
          <html:p>CHARGE: 0 </html:p>
        </notes>
      </species>
      <species id="M_cpd15349_c0" name="2-Acyl-sn-glycero-3-phosphoglycerol-octadec-11-enoyl-c0" compartment="c0" hasOnlySubstanceUnits="false" boundaryCondition="false" constant="false">
        <notes>
          <html:p>CHARGE: -1 </html:p>
        </notes>
      </species>
      <species id="M_cpd00638_c0" name="Deamido-NAD-c0" compartment="c0" hasOnlySubstanceUnits="false" boundaryCondition="false" constant="false">
        <notes>
          <html:p>CHARGE: -2 </html:p>
        </notes>
      </species>
      <species id="M_cpd01242_e0" name="Thyminose-e0" compartment="e0" hasOnlySubstanceUnits="false" boundaryCondition="false" constant="false">
        <notes>
          <html:p>CHARGE: 0 </html:p>
        </notes>
      </species>
      <species id="M_cpd01242_c0" name="Thyminose-c0" compartment="c0" hasOnlySubstanceUnits="false" boundaryCondition="false" constant="false">
        <notes>
          <html:p>CHARGE: 0 </html:p>
        </notes>
      </species>
      <species id="M_cpd11514_c0" name="12-methyl-trans-tetra-dec-2-enoyl-ACP-c0" compartment="c0" hasOnlySubstanceUnits="false" boundaryCondition="false" constant="false">
        <notes>
          <html:p>CHARGE: -1 </html:p>
        </notes>
      </species>
      <species id="M_cpd01882_c0" name="Isovaleryl-CoA-c0" compartment="c0" hasOnlySubstanceUnits="false" boundaryCondition="false" constant="false">
        <notes>
          <html:p>CHARGE: -4 </html:p>
        </notes>
      </species>
      <species id="M_cpd01966_c0" name="Dimethylacryloyl-CoA-c0" compartment="c0" hasOnlySubstanceUnits="false" boundaryCondition="false" constant="false">
        <notes>
          <html:p>CHARGE: -4 </html:p>
        </notes>
      </species>
      <species id="M_cpd03455_c0" name="3-Mercaptolactate-c0" compartment="c0" hasOnlySubstanceUnits="false" boundaryCondition="false" constant="false">
        <notes>
          <html:p>CHARGE: -1 </html:p>
        </notes>
      </species>
      <species id="M_cpd11693_c0" name="2-Oxoaldehyde-c0" compartment="c0" hasOnlySubstanceUnits="false" boundaryCondition="false" constant="false">
        <notes>
          <html:p>CHARGE: 0 </html:p>
        </notes>
      </species>
      <species id="M_cpd11625_c0" name="2-Oxo-acid-c0" compartment="c0" hasOnlySubstanceUnits="false" boundaryCondition="false" constant="false">
        <notes>
          <html:p>CHARGE: -1 </html:p>
        </notes>
      </species>
      <species id="M_cpd00392_c0" name="Phycite-c0" compartment="c0" hasOnlySubstanceUnits="false" boundaryCondition="false" constant="false">
        <notes>
          <html:p>CHARGE: 0 </html:p>
        </notes>
      </species>
      <species id="M_cpd02203_c0" name="D-Erythritol-4-phosphate-c0" compartment="c0" hasOnlySubstanceUnits="false" boundaryCondition="false" constant="false">
        <notes>
          <html:p>CHARGE: -1 </html:p>
        </notes>
      </species>
      <species id="M_cpd00261_c0" name="L-Lyxulose-c0" compartment="c0" hasOnlySubstanceUnits="false" boundaryCondition="false" constant="false">
        <notes>
          <html:p>CHARGE: 0 </html:p>
        </notes>
      </species>
      <species id="M_cpd03861_c0" name="L-Xylulose-1-phosphate-c0" compartment="c0" hasOnlySubstanceUnits="false" boundaryCondition="false" constant="false">
        <notes>
          <html:p>CHARGE: -2 </html:p>
        </notes>
      </species>
      <species id="M_cpd00931_c0" name="5-Amino-6-5-phosphoribosylaminouracil-c0" compartment="c0" hasOnlySubstanceUnits="false" boundaryCondition="false" constant="false">
        <notes>
          <html:p>CHARGE: -2 </html:p>
        </notes>
      </species>
      <species id="M_cpd00693_c0" name="D-Lactaldehyde-c0" compartment="c0" hasOnlySubstanceUnits="false" boundaryCondition="false" constant="false">
        <notes>
          <html:p>CHARGE: 0 </html:p>
        </notes>
      </species>
      <species id="M_cpd00221_c0" name="D-Lactate-c0" compartment="c0" hasOnlySubstanceUnits="false" boundaryCondition="false" constant="false">
        <notes>
          <html:p>CHARGE: -1 </html:p>
        </notes>
      </species>
      <species id="M_cpd11478_c0" name="R-3-Hydroxybutanoyl-acyl-carrier-protein-c0" compartment="c0" hasOnlySubstanceUnits="false" boundaryCondition="false" constant="false">
        <notes>
          <html:p>CHARGE: -1 </html:p>
        </notes>
      </species>
      <species id="M_cpd08625_c0" name="5-Hydroxyisourate-c0" compartment="c0" hasOnlySubstanceUnits="false" boundaryCondition="false" constant="false">
        <notes>
          <html:p>CHARGE: 0 </html:p>
        </notes>
      </species>
      <species id="M_cpd15321_c0" name="1-Acyl-sn-glycero-3-phosphoglycerol-hexadecanoyl-c0" compartment="c0" hasOnlySubstanceUnits="false" boundaryCondition="false" constant="false">
        <notes>
          <html:p>CHARGE: -1 </html:p>
        </notes>
      </species>
      <species id="M_cpd01048_c0" name="Arsenate-c0" compartment="c0" hasOnlySubstanceUnits="false" boundaryCondition="false" constant="false">
        <notes>
          <html:p>CHARGE: -2 </html:p>
        </notes>
      </species>
      <species id="M_cpd01048_e0" name="Arsenate-e0" compartment="e0" hasOnlySubstanceUnits="false" boundaryCondition="false" constant="false">
        <notes>
          <html:p>CHARGE: -2 </html:p>
        </notes>
      </species>
      <species id="M_cpd00215_c0" name="Pyridoxal-c0" compartment="c0" hasOnlySubstanceUnits="false" boundaryCondition="false" constant="false">
        <notes>
          <html:p>CHARGE: 0 </html:p>
        </notes>
      </species>
      <species id="M_cpd00016_c0" name="Pyridoxal-phosphate-c0" compartment="c0" hasOnlySubstanceUnits="false" boundaryCondition="false" constant="false">
        <notes>
          <html:p>CHARGE: -2 </html:p>
        </notes>
      </species>
      <species id="M_cpd00588_c0" name="Sorbitol-c0" compartment="c0" hasOnlySubstanceUnits="false" boundaryCondition="false" constant="false">
        <notes>
          <html:p>CHARGE: 0 </html:p>
        </notes>
      </species>
      <species id="M_cpd03120_c0" name="Hydroxyoctanoyl-CoA-c0" compartment="c0" hasOnlySubstanceUnits="false" boundaryCondition="false" constant="false">
        <notes>
          <html:p>CHARGE: -4 </html:p>
        </notes>
      </species>
      <species id="M_cpd03130_c0" name="2E-Octenoyl-CoA-c0" compartment="c0" hasOnlySubstanceUnits="false" boundaryCondition="false" constant="false">
        <notes>
          <html:p>CHARGE: -4 </html:p>
        </notes>
      </species>
      <species id="M_cpd00911_c0" name="6-phospho-D-glucono-1-5-lactone-c0" compartment="c0" hasOnlySubstanceUnits="false" boundaryCondition="false" constant="false">
        <notes>
          <html:p>CHARGE: -2 </html:p>
        </notes>
      </species>
      <species id="M_cpd00142_c0" name="Acetoacetate-c0" compartment="c0" hasOnlySubstanceUnits="false" boundaryCondition="false" constant="false">
        <notes>
          <html:p>CHARGE: -1 </html:p>
        </notes>
      </species>
      <species id="M_cpd00445_c0" name="Cyclohexanamine-c0" compartment="c0" hasOnlySubstanceUnits="false" boundaryCondition="false" constant="false">
        <notes>
          <html:p>CHARGE: 1 </html:p>
        </notes>
      </species>
      <species id="M_cpd00329_c0" name="Cyclohexanone-c0" compartment="c0" hasOnlySubstanceUnits="false" boundaryCondition="false" constant="false">
        <notes>
          <html:p>CHARGE: 0 </html:p>
        </notes>
      </species>
      <species id="M_cpd11435_c0" name="fa1coa-c0" compartment="c0" hasOnlySubstanceUnits="false" boundaryCondition="false" constant="false">
        <notes>
          <html:p>CHARGE: -3 </html:p>
        </notes>
      </species>
      <species id="M_cpd03221_c0" name="Zymosterol-c0" compartment="c0" hasOnlySubstanceUnits="false" boundaryCondition="false" constant="false">
        <notes>
          <html:p>CHARGE: 0 </html:p>
        </notes>
      </species>
      <species id="M_cpd02755_c0" name="Fecosterol-c0" compartment="c0" hasOnlySubstanceUnits="false" boundaryCondition="false" constant="false">
        <notes>
          <html:p>CHARGE: 0 </html:p>
        </notes>
      </species>
      <species id="M_cpd02096_c0" name="L-3-Amino-isobutyrate-c0" compartment="c0" hasOnlySubstanceUnits="false" boundaryCondition="false" constant="false">
        <notes>
          <html:p>CHARGE: 0 </html:p>
        </notes>
      </species>
      <species id="M_cpd12599_c0" name="GM3-c0" compartment="c0" hasOnlySubstanceUnits="false" boundaryCondition="false" constant="false">
        <notes>
          <html:p>CHARGE: -1 </html:p>
        </notes>
      </species>
      <species id="M_cpd00644_c0" name="PAN-c0" compartment="c0" hasOnlySubstanceUnits="false" boundaryCondition="false" constant="false">
        <notes>
          <html:p>CHARGE: -1 </html:p>
        </notes>
      </species>
      <species id="M_cpd15049_c0" name="3-Hydroxy-OPC6-CoA-c0" compartment="c0" hasOnlySubstanceUnits="false" boundaryCondition="false" constant="false">
        <notes>
          <html:p>CHARGE: -3 </html:p>
        </notes>
      </species>
      <species id="M_cpd15050_c0" name="3-Oxo-OPC6-CoA-c0" compartment="c0" hasOnlySubstanceUnits="false" boundaryCondition="false" constant="false">
        <notes>
          <html:p>CHARGE: -3 </html:p>
        </notes>
      </species>
      <species id="M_cpd11484_c0" name="HMA-c0" compartment="c0" hasOnlySubstanceUnits="false" boundaryCondition="false" constant="false">
        <notes>
          <html:p>CHARGE: -1 </html:p>
        </notes>
      </species>
      <species id="M_cpd15544_c0" name="Phosphatidylglycerophosphate-ditetradec-7-enoyl-c0" compartment="c0" hasOnlySubstanceUnits="false" boundaryCondition="false" constant="false">
        <notes>
          <html:p>CHARGE: -2 </html:p>
        </notes>
      </species>
      <species id="M_cpd01733_c0" name="Ferulaldehyde-c0" compartment="c0" hasOnlySubstanceUnits="false" boundaryCondition="false" constant="false">
        <notes>
          <html:p>CHARGE: 0 </html:p>
        </notes>
      </species>
      <species id="M_cpd01059_c0" name="Ferulate-c0" compartment="c0" hasOnlySubstanceUnits="false" boundaryCondition="false" constant="false">
        <notes>
          <html:p>CHARGE: -1 </html:p>
        </notes>
      </species>
      <species id="M_cpd02740_c0" name="Guanosine-5-triphosphate-3-diphosphate-c0" compartment="c0" hasOnlySubstanceUnits="false" boundaryCondition="false" constant="false">
        <notes>
          <html:p>CHARGE: -6 </html:p>
        </notes>
      </species>
      <species id="M_cpd00875_c0" name="KDO-c0" compartment="c0" hasOnlySubstanceUnits="false" boundaryCondition="false" constant="false">
        <notes>
          <html:p>CHARGE: -1 </html:p>
        </notes>
      </species>
      <species id="M_cpd02546_c0" name="CMP-KDO-c0" compartment="c0" hasOnlySubstanceUnits="false" boundaryCondition="false" constant="false">
        <notes>
          <html:p>CHARGE: -2 </html:p>
        </notes>
      </species>
      <species id="M_cpd00426_c0" name="Homogentisate-c0" compartment="c0" hasOnlySubstanceUnits="false" boundaryCondition="false" constant="false">
        <notes>
          <html:p>CHARGE: -1 </html:p>
        </notes>
      </species>
      <species id="M_cpd02338_c0" name="UDP-D-galacto-1-4-furanose-c0" compartment="c0" hasOnlySubstanceUnits="false" boundaryCondition="false" constant="false">
        <notes>
          <html:p>CHARGE: -2 </html:p>
        </notes>
      </species>
      <species id="M_cpd02100_c0" name="L-Xylulose-5-phosphate-c0" compartment="c0" hasOnlySubstanceUnits="false" boundaryCondition="false" constant="false">
        <notes>
          <html:p>CHARGE: -2 </html:p>
        </notes>
      </species>
      <species id="M_cpd03128_c0" name="Decanoyl-CoA-c0" compartment="c0" hasOnlySubstanceUnits="false" boundaryCondition="false" constant="false">
        <notes>
          <html:p>CHARGE: -4 </html:p>
        </notes>
      </species>
      <species id="M_cpd03117_c0" name="3-Oxododecanoyl-CoA-c0" compartment="c0" hasOnlySubstanceUnits="false" boundaryCondition="false" constant="false">
        <notes>
          <html:p>CHARGE: -4 </html:p>
        </notes>
      </species>
      <species id="M_cpd03607_c0" name="4-Phosphonooxy-threonine-c0" compartment="c0" hasOnlySubstanceUnits="false" boundaryCondition="false" constant="false">
        <notes>
          <html:p>CHARGE: -2 </html:p>
        </notes>
      </species>
      <species id="M_cpd03608_c0" name="4-Hydroxy-L-threonine-c0" compartment="c0" hasOnlySubstanceUnits="false" boundaryCondition="false" constant="false">
        <notes>
          <html:p>CHARGE: 0 </html:p>
        </notes>
      </species>
      <species id="M_cpd00510_c0" name="deoxyribose-5-phosphate-c0" compartment="c0" hasOnlySubstanceUnits="false" boundaryCondition="false" constant="false">
        <notes>
          <html:p>CHARGE: -2 </html:p>
        </notes>
      </species>
      <species id="M_cpd03199_c0" name="3-Ketolactose-c0" compartment="c0" hasOnlySubstanceUnits="false" boundaryCondition="false" constant="false">
        <notes>
          <html:p>CHARGE: 0 </html:p>
        </notes>
      </species>
      <species id="M_cpd03193_c0" name="3-Keto-beta-D-galactose-c0" compartment="c0" hasOnlySubstanceUnits="false" boundaryCondition="false" constant="false">
        <notes>
          <html:p>CHARGE: 0 </html:p>
        </notes>
      </species>
      <species id="M_cpd11530_c0" name="9-methyl-3-hydroxy-decanoyl-ACP-c0" compartment="c0" hasOnlySubstanceUnits="false" boundaryCondition="false" constant="false">
        <notes>
          <html:p>CHARGE: -1 </html:p>
        </notes>
      </species>
      <species id="M_cpd11477_c0" name="2E-Hexadecenoyl-acp-c0" compartment="c0" hasOnlySubstanceUnits="false" boundaryCondition="false" constant="false">
        <notes>
          <html:p>CHARGE: -2 </html:p>
        </notes>
      </species>
      <species id="M_cpd00269_c0" name="2-Oxoadipate-c0" compartment="c0" hasOnlySubstanceUnits="false" boundaryCondition="false" constant="false">
        <notes>
          <html:p>CHARGE: -2 </html:p>
        </notes>
      </species>
      <species id="M_cpd02636_c0" name="4-Methyl-5-2-hydroxyethyl-thiazole-c0" compartment="c0" hasOnlySubstanceUnits="false" boundaryCondition="false" constant="false">
        <notes>
          <html:p>CHARGE: 0 </html:p>
        </notes>
      </species>
      <species id="M_cpd00773_c0" name="UDP-MurNAc-c0" compartment="c0" hasOnlySubstanceUnits="false" boundaryCondition="false" constant="false">
        <notes>
          <html:p>CHARGE: -3 </html:p>
        </notes>
      </species>
      <species id="M_cpd02820_c0" name="UDP-N-acetylglucosamine-enolpyruvate-c0" compartment="c0" hasOnlySubstanceUnits="false" boundaryCondition="false" constant="false">
        <notes>
          <html:p>CHARGE: -3 </html:p>
        </notes>
      </species>
      <species id="M_cpd02083_c0" name="CoproporphyrinogenIII-c0" compartment="c0" hasOnlySubstanceUnits="false" boundaryCondition="false" constant="false">
        <notes>
          <html:p>CHARGE: -4 </html:p>
        </notes>
      </species>
      <species id="M_cpd00791_c0" name="ProtoporphyrinogenIX-c0" compartment="c0" hasOnlySubstanceUnits="false" boundaryCondition="false" constant="false">
        <notes>
          <html:p>CHARGE: -2 </html:p>
        </notes>
      </species>
      <species id="M_cpd00196_c0" name="Acetylphosphate-c0" compartment="c0" hasOnlySubstanceUnits="false" boundaryCondition="false" constant="false">
        <notes>
          <html:p>CHARGE: -2 </html:p>
        </notes>
      </species>
      <species id="M_cpd02524_c0" name="N-Pantothenoylcysteine-c0" compartment="c0" hasOnlySubstanceUnits="false" boundaryCondition="false" constant="false">
        <notes>
          <html:p>CHARGE: -1 </html:p>
        </notes>
      </species>
      <species id="M_cpd02068_c0" name="3-Methylglutaconyl-CoA-c0" compartment="c0" hasOnlySubstanceUnits="false" boundaryCondition="false" constant="false">
        <notes>
          <html:p>CHARGE: -5 </html:p>
        </notes>
      </species>
      <species id="M_cpd15346_c0" name="2-Acyl-sn-glycero-3-phosphoglycerol-hexadecanoyl-c0" compartment="c0" hasOnlySubstanceUnits="false" boundaryCondition="false" constant="false">
        <notes>
          <html:p>CHARGE: -1 </html:p>
        </notes>
      </species>
      <species id="M_cpd15173_c0" name="3-Hydroxy-5-methylhex-4-enoyl-CoA-c0" compartment="c0" hasOnlySubstanceUnits="false" boundaryCondition="false" constant="false">
        <notes>
          <html:p>CHARGE: -3 </html:p>
        </notes>
      </species>
      <species id="M_cpd15175_c0" name="5-Methyl-3-oxo-4-hexenoyl-CoA-c0" compartment="c0" hasOnlySubstanceUnits="false" boundaryCondition="false" constant="false">
        <notes>
          <html:p>CHARGE: -3 </html:p>
        </notes>
      </species>
      <species id="M_cpd15338_c0" name="2-Acyl-sn-glycero-3-phosphoethanolamine-tetradec-7-enoyl-c0" compartment="c0" hasOnlySubstanceUnits="false" boundaryCondition="false" constant="false">
        <notes>
          <html:p>CHARGE: 0 </html:p>
        </notes>
      </species>
      <species id="M_cpd01634_c0" name="L-beta-Leucine-c0" compartment="c0" hasOnlySubstanceUnits="false" boundaryCondition="false" constant="false">
        <notes>
          <html:p>CHARGE: 0 </html:p>
        </notes>
      </species>
      <species id="M_cpd01185_c0" name="L-Fuconate-c0" compartment="c0" hasOnlySubstanceUnits="false" boundaryCondition="false" constant="false">
        <notes>
          <html:p>CHARGE: -1 </html:p>
        </notes>
      </species>
      <species id="M_cpd02387_c0" name="2-Dehydro-3-deoxy-L-fuconate-c0" compartment="c0" hasOnlySubstanceUnits="false" boundaryCondition="false" constant="false">
        <notes>
          <html:p>CHARGE: -1 </html:p>
        </notes>
      </species>
      <species id="M_cpd00460_c0" name="Sulfoacetaldehyde-c0" compartment="c0" hasOnlySubstanceUnits="false" boundaryCondition="false" constant="false">
        <notes>
          <html:p>CHARGE: -1 </html:p>
        </notes>
      </species>
      <species id="M_cpd15378_c0" name="4-Hydroxy-benzylalcohol-c0" compartment="c0" hasOnlySubstanceUnits="false" boundaryCondition="false" constant="false">
        <notes>
          <html:p>CHARGE: 0 </html:p>
        </notes>
      </species>
      <species id="M_cpd01775_c0" name="Phosphoribosyl-ATP-c0" compartment="c0" hasOnlySubstanceUnits="false" boundaryCondition="false" constant="false">
        <notes>
          <html:p>CHARGE: -5 </html:p>
        </notes>
      </species>
      <species id="M_cpd00283_c0" name="Geranyldiphosphate-c0" compartment="c0" hasOnlySubstanceUnits="false" boundaryCondition="false" constant="false">
        <notes>
          <html:p>CHARGE: -2 </html:p>
        </notes>
      </species>
      <species id="M_cpd06711_c0" name="Hydroxymethylphenylsuccinyl-CoA-c0" compartment="c0" hasOnlySubstanceUnits="false" boundaryCondition="false" constant="false">
        <notes>
          <html:p>CHARGE: -4 </html:p>
        </notes>
      </species>
      <species id="M_cpd06712_c0" name="Benzoylsuccinyl-CoA-c0" compartment="c0" hasOnlySubstanceUnits="false" boundaryCondition="false" constant="false">
        <notes>
          <html:p>CHARGE: -4 </html:p>
        </notes>
      </species>
      <species id="M_cpd04491_c0" name="Maleimide-c0" compartment="c0" hasOnlySubstanceUnits="false" boundaryCondition="false" constant="false">
        <notes>
          <html:p>CHARGE: 0 </html:p>
        </notes>
      </species>
      <species id="M_cpd01123_c0" name="Maleamate-c0" compartment="c0" hasOnlySubstanceUnits="false" boundaryCondition="false" constant="false">
        <notes>
          <html:p>CHARGE: -1 </html:p>
        </notes>
      </species>
      <species id="M_cpd15606_e0" name="Gly-Tyr-e0" compartment="e0" hasOnlySubstanceUnits="false" boundaryCondition="false" constant="false">
        <notes>
          <html:p>CHARGE: 0 </html:p>
        </notes>
      </species>
      <species id="M_cpd01476_c0" name="Protoporphyrin-c0" compartment="c0" hasOnlySubstanceUnits="false" boundaryCondition="false" constant="false">
        <notes>
          <html:p>CHARGE: -2 </html:p>
        </notes>
      </species>
      <species id="M_cpd11621_c0" name="Oxidizedferredoxin-c0" compartment="c0" hasOnlySubstanceUnits="false" boundaryCondition="false" constant="false">
        <notes>
          <html:p>CHARGE: 6 </html:p>
        </notes>
      </species>
      <species id="M_cpd11620_c0" name="Reducedferredoxin-c0" compartment="c0" hasOnlySubstanceUnits="false" boundaryCondition="false" constant="false">
        <notes>
          <html:p>CHARGE: 4 </html:p>
        </notes>
      </species>
      <species id="M_cpd00818_c0" name="6-Phospho-D-galactose-c0" compartment="c0" hasOnlySubstanceUnits="false" boundaryCondition="false" constant="false">
        <notes>
          <html:p>CHARGE: -2 </html:p>
        </notes>
      </species>
      <species id="M_cpd00129_e0" name="L-Proline-e0" compartment="e0" hasOnlySubstanceUnits="false" boundaryCondition="false" constant="false">
        <notes>
          <html:p>CHARGE: 0 </html:p>
        </notes>
      </species>
      <species id="M_cpd15316_c0" name="1-Acyl-sn-glycero-3-phosphoethanolamine-hexadecanoyl-c0" compartment="c0" hasOnlySubstanceUnits="false" boundaryCondition="false" constant="false">
        <notes>
          <html:p>CHARGE: 0 </html:p>
        </notes>
      </species>
      <species id="M_cpd11830_c0" name="Aminomethyldihydrolipoylprotein-c0" compartment="c0" hasOnlySubstanceUnits="false" boundaryCondition="false" constant="false">
        <notes>
          <html:p>CHARGE: 1 </html:p>
        </notes>
      </species>
      <species id="M_cpd00209_c0" name="Nitrate-c0" compartment="c0" hasOnlySubstanceUnits="false" boundaryCondition="false" constant="false">
        <notes>
          <html:p>CHARGE: -1 </html:p>
        </notes>
      </species>
      <species id="M_cpd00729_c0" name="5-Aminopentanamide-c0" compartment="c0" hasOnlySubstanceUnits="false" boundaryCondition="false" constant="false">
        <notes>
          <html:p>CHARGE: 1 </html:p>
        </notes>
      </species>
      <species id="M_cpd00540_e0" name="BET-e0" compartment="e0" hasOnlySubstanceUnits="false" boundaryCondition="false" constant="false">
        <notes>
          <html:p>CHARGE: 0 </html:p>
        </notes>
      </species>
      <species id="M_cpd00200_c0" name="4MOP-c0" compartment="c0" hasOnlySubstanceUnits="false" boundaryCondition="false" constant="false">
        <notes>
          <html:p>CHARGE: -1 </html:p>
        </notes>
      </species>
      <species id="M_cpd11498_c0" name="4-methyl-trans-hex-2-enoyl-ACP-c0" compartment="c0" hasOnlySubstanceUnits="false" boundaryCondition="false" constant="false">
        <notes>
          <html:p>CHARGE: -1 </html:p>
        </notes>
      </species>
      <species id="M_cpd00030_e0" name="Mn2-plus-e0" compartment="e0" hasOnlySubstanceUnits="false" boundaryCondition="false" constant="false">
        <notes>
          <html:p>CHARGE: 2 </html:p>
        </notes>
      </species>
      <species id="M_cpd00030_c0" name="Mn2-plus-c0" compartment="c0" hasOnlySubstanceUnits="false" boundaryCondition="false" constant="false">
        <notes>
          <html:p>CHARGE: 2 </html:p>
        </notes>
      </species>
      <species id="M_cpd00149_c0" name="Co2-plus-c0" compartment="c0" hasOnlySubstanceUnits="false" boundaryCondition="false" constant="false">
        <notes>
          <html:p>CHARGE: 2 </html:p>
        </notes>
      </species>
      <species id="M_cpd00149_e0" name="Co2-plus-e0" compartment="e0" hasOnlySubstanceUnits="false" boundaryCondition="false" constant="false">
        <notes>
          <html:p>CHARGE: 2 </html:p>
        </notes>
      </species>
      <species id="M_cpd05521_c0" name="Violaxanthin-c0" compartment="c0" hasOnlySubstanceUnits="false" boundaryCondition="false" constant="false">
        <notes>
          <html:p>CHARGE: 0 </html:p>
        </notes>
      </species>
      <species id="M_cpd05513_c0" name="Neoxanthin-c0" compartment="c0" hasOnlySubstanceUnits="false" boundaryCondition="false" constant="false">
        <notes>
          <html:p>CHARGE: 0 </html:p>
        </notes>
      </species>
      <species id="M_cpd03397_c0" name="Selenohomocysteine-c0" compartment="c0" hasOnlySubstanceUnits="false" boundaryCondition="false" constant="false">
        <notes>
          <html:p>CHARGE: 0 </html:p>
        </notes>
      </species>
      <species id="M_cpd03398_c0" name="Selenocystathionine-c0" compartment="c0" hasOnlySubstanceUnits="false" boundaryCondition="false" constant="false">
        <notes>
          <html:p>CHARGE: 0 </html:p>
        </notes>
      </species>
      <species id="M_cpd14796_c0" name="Z-Phenylacetaldehyde-oxime-c0" compartment="c0" hasOnlySubstanceUnits="false" boundaryCondition="false" constant="false">
        <notes>
          <html:p>CHARGE: 0 </html:p>
        </notes>
      </species>
      <species id="M_cpd14795_c0" name="Benzyl-cyanide-c0" compartment="c0" hasOnlySubstanceUnits="false" boundaryCondition="false" constant="false">
        <notes>
          <html:p>CHARGE: 0 </html:p>
        </notes>
      </species>
      <species id="M_cpd01914_e0" name="L-Methionine-S-oxide-e0" compartment="e0" hasOnlySubstanceUnits="false" boundaryCondition="false" constant="false">
        <notes>
          <html:p>CHARGE: 0 </html:p>
        </notes>
      </species>
      <species id="M_cpd01914_c0" name="L-Methionine-S-oxide-c0" compartment="c0" hasOnlySubstanceUnits="false" boundaryCondition="false" constant="false">
        <notes>
          <html:p>CHARGE: 0 </html:p>
        </notes>
      </species>
      <species id="M_cpd11718_c0" name="3-Hydroxyacyl-CoA-c0" compartment="c0" hasOnlySubstanceUnits="false" boundaryCondition="false" constant="false">
        <notes>
          <html:p>CHARGE: -3 </html:p>
        </notes>
      </species>
      <species id="M_cpd11637_c0" name="3-Oxoacyl-CoA-c0" compartment="c0" hasOnlySubstanceUnits="false" boundaryCondition="false" constant="false">
        <notes>
          <html:p>CHARGE: -3 </html:p>
        </notes>
      </species>
      <species id="M_cpd03198_c0" name="Melibiose-c0" compartment="c0" hasOnlySubstanceUnits="false" boundaryCondition="false" constant="false">
        <notes>
          <html:p>CHARGE: 0 </html:p>
        </notes>
      </species>
      <species id="M_cpd03413_c0" name="L-Glutamyl-1-phosphate-c0" compartment="c0" hasOnlySubstanceUnits="false" boundaryCondition="false" constant="false">
        <notes>
          <html:p>CHARGE: -1 </html:p>
        </notes>
      </species>
      <species id="M_cpd11430_c0" name="fa1-c0" compartment="c0" hasOnlySubstanceUnits="false" boundaryCondition="false" constant="false">
        <notes>
          <html:p>CHARGE: -1 </html:p>
        </notes>
      </species>
      <species id="M_cpd02591_c0" name="pendp-c0" compartment="c0" hasOnlySubstanceUnits="false" boundaryCondition="false" constant="false">
        <notes>
          <html:p>CHARGE: -2 </html:p>
        </notes>
      </species>
      <species id="M_cpd00382_c0" name="Melitose-c0" compartment="c0" hasOnlySubstanceUnits="false" boundaryCondition="false" constant="false">
        <notes>
          <html:p>CHARGE: 0 </html:p>
        </notes>
      </species>
      <species id="M_cpd02826_c0" name="5-Phosphoribosylformylglycinamidine-c0" compartment="c0" hasOnlySubstanceUnits="false" boundaryCondition="false" constant="false">
        <notes>
          <html:p>CHARGE: -1 </html:p>
        </notes>
      </species>
      <species id="M_cpd02140_c0" name="AIR-c0" compartment="c0" hasOnlySubstanceUnits="false" boundaryCondition="false" constant="false">
        <notes>
          <html:p>CHARGE: -1 </html:p>
        </notes>
      </species>
      <species id="M_cpd15318_c0" name="1-Acyl-sn-glycero-3-phosphoglycerol-dodecanoyl-c0" compartment="c0" hasOnlySubstanceUnits="false" boundaryCondition="false" constant="false">
        <notes>
          <html:p>CHARGE: -1 </html:p>
        </notes>
      </species>
      <species id="M_cpd03660_c0" name="GT1b-c0" compartment="c0" hasOnlySubstanceUnits="false" boundaryCondition="false" constant="false">
        <notes>
          <html:p>CHARGE: -3 </html:p>
        </notes>
      </species>
      <species id="M_cpd03661_c0" name="GD1b-c0" compartment="c0" hasOnlySubstanceUnits="false" boundaryCondition="false" constant="false">
        <notes>
          <html:p>CHARGE: -2 </html:p>
        </notes>
      </species>
      <species id="M_cpd00531_c0" name="Hg2-plus-c0" compartment="c0" hasOnlySubstanceUnits="false" boundaryCondition="false" constant="false">
        <notes>
          <html:p>CHARGE: 2 </html:p>
        </notes>
      </species>
      <species id="M_cpd00531_e0" name="Hg2-plus-e0" compartment="e0" hasOnlySubstanceUnits="false" boundaryCondition="false" constant="false">
        <notes>
          <html:p>CHARGE: 2 </html:p>
        </notes>
      </species>
      <species id="M_cpd11583_e0" name="Ala-Leu-e0" compartment="e0" hasOnlySubstanceUnits="false" boundaryCondition="false" constant="false">
        <notes>
          <html:p>CHARGE: 0 </html:p>
        </notes>
      </species>
      <species id="M_cpd15363_c0" name="2-tetradecanoyl-sn-glycerol-3-phosphate-c0" compartment="c0" hasOnlySubstanceUnits="false" boundaryCondition="false" constant="false">
        <notes>
          <html:p>CHARGE: -1 </html:p>
        </notes>
      </species>
      <species id="M_cpd00797_c0" name="R-3-Hydroxybutanoate-c0" compartment="c0" hasOnlySubstanceUnits="false" boundaryCondition="false" constant="false">
        <notes>
          <html:p>CHARGE: -1 </html:p>
        </notes>
      </species>
      <species id="M_cpd00044_c0" name="3-phosphoadenylylsulfate-c0" compartment="c0" hasOnlySubstanceUnits="false" boundaryCondition="false" constant="false">
        <notes>
          <html:p>CHARGE: -4 </html:p>
        </notes>
      </species>
      <species id="M_cpd00045_c0" name="Adenosine-3-5-bisphosphate-c0" compartment="c0" hasOnlySubstanceUnits="false" boundaryCondition="false" constant="false">
        <notes>
          <html:p>CHARGE: -4 </html:p>
        </notes>
      </species>
      <species id="M_cpd15527_c0" name="1-2-dioctadec-11-enoyl-sn-glycerol-3-phosphate-c0" compartment="c0" hasOnlySubstanceUnits="false" boundaryCondition="false" constant="false">
        <notes>
          <html:p>CHARGE: -1 </html:p>
        </notes>
      </species>
      <species id="M_cpd00263_c0" name="Pyridoxol-c0" compartment="c0" hasOnlySubstanceUnits="false" boundaryCondition="false" constant="false">
        <notes>
          <html:p>CHARGE: 0 </html:p>
        </notes>
      </species>
      <species id="M_cpd00478_c0" name="Pyridoxine-phosphate-c0" compartment="c0" hasOnlySubstanceUnits="false" boundaryCondition="false" constant="false">
        <notes>
          <html:p>CHARGE: -2 </html:p>
        </notes>
      </species>
      <species id="M_cpd15584_c0" name="alpha-Methyl-D-glucoside-c0" compartment="c0" hasOnlySubstanceUnits="false" boundaryCondition="false" constant="false">
        <notes>
          <html:p>CHARGE: 0 </html:p>
        </notes>
      </species>
      <species id="M_cpd00116_c0" name="Methanol-c0" compartment="c0" hasOnlySubstanceUnits="false" boundaryCondition="false" constant="false">
        <notes>
          <html:p>CHARGE: 0 </html:p>
        </notes>
      </species>
      <species id="M_cpd00419_c0" name="PM-c0" compartment="c0" hasOnlySubstanceUnits="false" boundaryCondition="false" constant="false">
        <notes>
          <html:p>CHARGE: 1 </html:p>
        </notes>
      </species>
      <species id="M_cpd00493_c0" name="Pyridoxamine-phosphate-c0" compartment="c0" hasOnlySubstanceUnits="false" boundaryCondition="false" constant="false">
        <notes>
          <html:p>CHARGE: -1 </html:p>
        </notes>
      </species>
      <species id="M_cpd01620_c0" name="Precorrin-2-c0" compartment="c0" hasOnlySubstanceUnits="false" boundaryCondition="false" constant="false">
        <notes>
          <html:p>CHARGE: -7 </html:p>
        </notes>
      </species>
      <species id="M_cpd08993_c0" name="Aminofructose-6-phosphate-c0" compartment="c0" hasOnlySubstanceUnits="false" boundaryCondition="false" constant="false">
        <notes>
          <html:p>CHARGE: 0 </html:p>
        </notes>
      </species>
      <species id="M_cpd08994_c0" name="Iminoerythrose-4-phosphate-c0" compartment="c0" hasOnlySubstanceUnits="false" boundaryCondition="false" constant="false">
        <notes>
          <html:p>CHARGE: 0 </html:p>
        </notes>
      </species>
      <species id="M_cpd11506_c0" name="8-methyl-trans-dec-2-enoyl-ACP-c0" compartment="c0" hasOnlySubstanceUnits="false" boundaryCondition="false" constant="false">
        <notes>
          <html:p>CHARGE: -1 </html:p>
        </notes>
      </species>
      <species id="M_cpd03709_c0" name="Salicylaldehyde-c0" compartment="c0" hasOnlySubstanceUnits="false" boundaryCondition="false" constant="false">
        <notes>
          <html:p>CHARGE: 0 </html:p>
        </notes>
      </species>
      <species id="M_cpd00599_c0" name="SALC-c0" compartment="c0" hasOnlySubstanceUnits="false" boundaryCondition="false" constant="false">
        <notes>
          <html:p>CHARGE: -1 </html:p>
        </notes>
      </species>
      <species id="M_cpd15524_c0" name="1-2-dihexadecanoyl-sn-glycerol-3-phosphate-c0" compartment="c0" hasOnlySubstanceUnits="false" boundaryCondition="false" constant="false">
        <notes>
          <html:p>CHARGE: -1 </html:p>
        </notes>
      </species>
      <species id="M_cpd02597_c0" name="cis-2-Methylaconitate-c0" compartment="c0" hasOnlySubstanceUnits="false" boundaryCondition="false" constant="false">
        <notes>
          <html:p>CHARGE: -3 </html:p>
        </notes>
      </species>
      <species id="M_cpd08210_c0" name="ADC-c0" compartment="c0" hasOnlySubstanceUnits="false" boundaryCondition="false" constant="false">
        <notes>
          <html:p>CHARGE: -1 </html:p>
        </notes>
      </species>
      <species id="M_cpd00312_c0" name="Histamine-c0" compartment="c0" hasOnlySubstanceUnits="false" boundaryCondition="false" constant="false">
        <notes>
          <html:p>CHARGE: 1 </html:p>
        </notes>
      </species>
      <species id="M_cpd03122_c0" name="Hydroxyhexanoyl-CoA-c0" compartment="c0" hasOnlySubstanceUnits="false" boundaryCondition="false" constant="false">
        <notes>
          <html:p>CHARGE: -4 </html:p>
        </notes>
      </species>
      <species id="M_cpd03123_c0" name="3-Oxohexanoyl-CoA-c0" compartment="c0" hasOnlySubstanceUnits="false" boundaryCondition="false" constant="false">
        <notes>
          <html:p>CHARGE: -4 </html:p>
        </notes>
      </species>
      <species id="M_cpd00138_c0" name="D-Mannose-c0" compartment="c0" hasOnlySubstanceUnits="false" boundaryCondition="false" constant="false">
        <notes>
          <html:p>CHARGE: 0 </html:p>
        </notes>
      </species>
      <species id="M_cpd00156_c0" name="L-Valine-c0" compartment="c0" hasOnlySubstanceUnits="false" boundaryCondition="false" constant="false">
        <notes>
          <html:p>CHARGE: 0 </html:p>
        </notes>
      </species>
      <species id="M_cpd00727_c0" name="2-Phosphoglycolate-c0" compartment="c0" hasOnlySubstanceUnits="false" boundaryCondition="false" constant="false">
        <notes>
          <html:p>CHARGE: -3 </html:p>
        </notes>
      </species>
      <species id="M_cpd11579_c0" name="ethanesulfonate-c0" compartment="c0" hasOnlySubstanceUnits="false" boundaryCondition="false" constant="false">
        <notes>
          <html:p>CHARGE: -1 </html:p>
        </notes>
      </species>
      <species id="M_cpd00853_c0" name="DPG-c0" compartment="c0" hasOnlySubstanceUnits="false" boundaryCondition="false" constant="false">
        <notes>
          <html:p>CHARGE: -3 </html:p>
        </notes>
      </species>
      <species id="M_cpd11432_c0" name="fa11coa-c0" compartment="c0" hasOnlySubstanceUnits="false" boundaryCondition="false" constant="false">
        <notes>
          <html:p>CHARGE: -3 </html:p>
        </notes>
      </species>
      <species id="M_cpd00294_c0" name="dAMP-c0" compartment="c0" hasOnlySubstanceUnits="false" boundaryCondition="false" constant="false">
        <notes>
          <html:p>CHARGE: -2 </html:p>
        </notes>
      </species>
      <species id="M_cpd11589_e0" name="gly-asp-L-e0" compartment="e0" hasOnlySubstanceUnits="false" boundaryCondition="false" constant="false">
        <notes>
          <html:p>CHARGE: -1 </html:p>
        </notes>
      </species>
      <species id="M_cpd04248_c0" name="Chloral-hydrate-c0" compartment="c0" hasOnlySubstanceUnits="false" boundaryCondition="false" constant="false">
        <notes>
          <html:p>CHARGE: 0 </html:p>
        </notes>
      </species>
      <species id="M_cpd04661_c0" name="Trichloroethanol-c0" compartment="c0" hasOnlySubstanceUnits="false" boundaryCondition="false" constant="false">
        <notes>
          <html:p>CHARGE: 0 </html:p>
        </notes>
      </species>
      <species id="M_cpd11611_c0" name="Acyl-CoA-c0" compartment="c0" hasOnlySubstanceUnits="false" boundaryCondition="false" constant="false">
        <notes>
          <html:p>CHARGE: -3 </html:p>
        </notes>
      </species>
      <species id="M_cpd08023_c0" name="methanesulfonate-c0" compartment="c0" hasOnlySubstanceUnits="false" boundaryCondition="false" constant="false">
        <notes>
          <html:p>CHARGE: -1 </html:p>
        </notes>
      </species>
      <species id="M_cpd11518_c0" name="14-methyl-trans-hexa-dec-2-enoyl-ACP-c0" compartment="c0" hasOnlySubstanceUnits="false" boundaryCondition="false" constant="false">
        <notes>
          <html:p>CHARGE: -1 </html:p>
        </notes>
      </species>
      <species id="M_cpd01536_c0" name="GDP-L-galactose-c0" compartment="c0" hasOnlySubstanceUnits="false" boundaryCondition="false" constant="false">
        <notes>
          <html:p>CHARGE: -2 </html:p>
        </notes>
      </species>
      <species id="M_cpd14655_c0" name="L-Galactose-1-phosphate-c0" compartment="c0" hasOnlySubstanceUnits="false" boundaryCondition="false" constant="false">
        <notes>
          <html:p>CHARGE: -1 </html:p>
        </notes>
      </species>
      <species id="M_cpd02056_c0" name="2-Hydroxy-3-oxoadipate-c0" compartment="c0" hasOnlySubstanceUnits="false" boundaryCondition="false" constant="false">
        <notes>
          <html:p>CHARGE: -2 </html:p>
        </notes>
      </species>
      <species id="M_cpd11483_c0" name="R-3-Hydroxyoctanoyl-acyl-carrier-protein-c0" compartment="c0" hasOnlySubstanceUnits="false" boundaryCondition="false" constant="false">
        <notes>
          <html:p>CHARGE: -2 </html:p>
        </notes>
      </species>
      <species id="M_cpd00586_c0" name="D-Arginine-c0" compartment="c0" hasOnlySubstanceUnits="false" boundaryCondition="false" constant="false">
        <notes>
          <html:p>CHARGE: 1 </html:p>
        </notes>
      </species>
      <species id="M_cpd00337_c0" name="Hydrouracil-c0" compartment="c0" hasOnlySubstanceUnits="false" boundaryCondition="false" constant="false">
        <notes>
          <html:p>CHARGE: 0 </html:p>
        </notes>
      </species>
      <species id="M_cpd01720_c0" name="3-Ureidopropanoate-c0" compartment="c0" hasOnlySubstanceUnits="false" boundaryCondition="false" constant="false">
        <notes>
          <html:p>CHARGE: -1 </html:p>
        </notes>
      </species>
      <species id="M_cpd00333_c0" name="E-Cinnamate-c0" compartment="c0" hasOnlySubstanceUnits="false" boundaryCondition="false" constant="false">
        <notes>
          <html:p>CHARGE: -1 </html:p>
        </notes>
      </species>
      <species id="M_cpd12044_c0" name="Protein-serine-c0" compartment="c0" hasOnlySubstanceUnits="false" boundaryCondition="false" constant="false">
        <notes>
          <html:p>CHARGE: 0 </html:p>
        </notes>
      </species>
      <species id="M_cpd12868_c0" name="Protein-D-serine-c0" compartment="c0" hasOnlySubstanceUnits="false" boundaryCondition="false" constant="false">
        <notes>
          <html:p>CHARGE: 0 </html:p>
        </notes>
      </species>
      <species id="M_cpd00403_c0" name="D-Mannonate-c0" compartment="c0" hasOnlySubstanceUnits="false" boundaryCondition="false" constant="false">
        <notes>
          <html:p>CHARGE: -1 </html:p>
        </notes>
      </species>
      <species id="M_cpd00672_c0" name="D-Fructuronate-c0" compartment="c0" hasOnlySubstanceUnits="false" boundaryCondition="false" constant="false">
        <notes>
          <html:p>CHARGE: -1 </html:p>
        </notes>
      </species>
      <species id="M_cpd00938_c0" name="4-Carboxymuconolactone-c0" compartment="c0" hasOnlySubstanceUnits="false" boundaryCondition="false" constant="false">
        <notes>
          <html:p>CHARGE: -2 </html:p>
        </notes>
      </species>
      <species id="M_cpd02255_c0" name="3-oxoadipate-enol-lactone-c0" compartment="c0" hasOnlySubstanceUnits="false" boundaryCondition="false" constant="false">
        <notes>
          <html:p>CHARGE: -1 </html:p>
        </notes>
      </species>
      <species id="M_cpd02027_c0" name="Methyl-L-methionine-c0" compartment="c0" hasOnlySubstanceUnits="false" boundaryCondition="false" constant="false">
        <notes>
          <html:p>CHARGE: 1 </html:p>
        </notes>
      </species>
      <species id="M_cpd00434_c0" name="4-Aminobutanal-c0" compartment="c0" hasOnlySubstanceUnits="false" boundaryCondition="false" constant="false">
        <notes>
          <html:p>CHARGE: 1 </html:p>
        </notes>
      </species>
      <species id="M_cpd11431_c0" name="fa11-c0" compartment="c0" hasOnlySubstanceUnits="false" boundaryCondition="false" constant="false">
        <notes>
          <html:p>CHARGE: -1 </html:p>
        </notes>
      </species>
      <species id="M_cpd03699_c0" name="cDPG-c0" compartment="c0" hasOnlySubstanceUnits="false" boundaryCondition="false" constant="false">
        <notes>
          <html:p>CHARGE: -3 </html:p>
        </notes>
      </species>
      <species id="M_cpd00209_e0" name="Nitrate-e0" compartment="e0" hasOnlySubstanceUnits="false" boundaryCondition="false" constant="false">
        <notes>
          <html:p>CHARGE: -1 </html:p>
        </notes>
      </species>
      <species id="M_cpd11584_c0" name="Ala-His-c0" compartment="c0" hasOnlySubstanceUnits="false" boundaryCondition="false" constant="false">
        <notes>
          <html:p>CHARGE: 0 </html:p>
        </notes>
      </species>
      <species id="M_cpd00278_c0" name="Indolepyruvate-c0" compartment="c0" hasOnlySubstanceUnits="false" boundaryCondition="false" constant="false">
        <notes>
          <html:p>CHARGE: -1 </html:p>
        </notes>
      </species>
      <species id="M_cpd00486_c0" name="Indoleacetaldehyde-c0" compartment="c0" hasOnlySubstanceUnits="false" boundaryCondition="false" constant="false">
        <notes>
          <html:p>CHARGE: 0 </html:p>
        </notes>
      </species>
      <species id="M_cpd00658_c0" name="Isochorismate-c0" compartment="c0" hasOnlySubstanceUnits="false" boundaryCondition="false" constant="false">
        <notes>
          <html:p>CHARGE: -2 </html:p>
        </notes>
      </species>
      <species id="M_cpd16335_c0" name="2-Succinyl-5-enolpyruvyl-6-hydroxy-3-cyclohexene-1-carboxylate-c0" compartment="c0" hasOnlySubstanceUnits="false" boundaryCondition="false" constant="false">
        <notes>
          <html:p>CHARGE: -3 </html:p>
        </notes>
      </species>
      <species id="M_cpd15067_c0" name="Delphinidin-3-O-beta-D-glucoside-5-O-6-coumaroyl-beta-D-glucoside-c0" compartment="c0" hasOnlySubstanceUnits="false" boundaryCondition="false" constant="false">
        <notes>
          <html:p>CHARGE: -2 </html:p>
        </notes>
      </species>
      <species id="M_cpd00549_c0" name="D-Lysine-c0" compartment="c0" hasOnlySubstanceUnits="false" boundaryCondition="false" constant="false">
        <notes>
          <html:p>CHARGE: 1 </html:p>
        </notes>
      </species>
      <species id="M_cpd03073_c0" name="2-5-Diaminohexanoate-c0" compartment="c0" hasOnlySubstanceUnits="false" boundaryCondition="false" constant="false">
        <notes>
          <html:p>CHARGE: 1 </html:p>
        </notes>
      </species>
      <species id="M_cpd00489_c0" name="4-Hydroxyphenylacetate-c0" compartment="c0" hasOnlySubstanceUnits="false" boundaryCondition="false" constant="false">
        <notes>
          <html:p>CHARGE: -1 </html:p>
        </notes>
      </species>
      <species id="M_cpd00365_c0" name="Retinol-c0" compartment="c0" hasOnlySubstanceUnits="false" boundaryCondition="false" constant="false">
        <notes>
          <html:p>CHARGE: 0 </html:p>
        </notes>
      </species>
      <species id="M_cpd00304_c0" name="Retinal-c0" compartment="c0" hasOnlySubstanceUnits="false" boundaryCondition="false" constant="false">
        <notes>
          <html:p>CHARGE: 0 </html:p>
        </notes>
      </species>
      <species id="M_cpd00291_c0" name="L-Dopa-c0" compartment="c0" hasOnlySubstanceUnits="false" boundaryCondition="false" constant="false">
        <notes>
          <html:p>CHARGE: 0 </html:p>
        </notes>
      </species>
      <species id="M_cpd02357_c0" name="Dopamine-c0" compartment="c0" hasOnlySubstanceUnits="false" boundaryCondition="false" constant="false">
        <notes>
          <html:p>CHARGE: 1 </html:p>
        </notes>
      </species>
      <species id="M_cpd00245_c0" name="Aniline-c0" compartment="c0" hasOnlySubstanceUnits="false" boundaryCondition="false" constant="false">
        <notes>
          <html:p>CHARGE: 0 </html:p>
        </notes>
      </species>
      <species id="M_cpd02069_c0" name="3-Phosphonooxypyruvate-c0" compartment="c0" hasOnlySubstanceUnits="false" boundaryCondition="false" constant="false">
        <notes>
          <html:p>CHARGE: -3 </html:p>
        </notes>
      </species>
      <species id="M_cpd11657_c0" name="Starch-c0" compartment="c0" hasOnlySubstanceUnits="false" boundaryCondition="false" constant="false">
        <notes>
          <html:p>CHARGE: 0 </html:p>
        </notes>
      </species>
      <species id="M_cpd11735_c0" name="Amylose-c0" compartment="c0" hasOnlySubstanceUnits="false" boundaryCondition="false" constant="false">
        <notes>
          <html:p>CHARGE: 0 </html:p>
        </notes>
      </species>
      <species id="M_cpd11469_c0" name="2E-Dodecenoyl-acp-c0" compartment="c0" hasOnlySubstanceUnits="false" boundaryCondition="false" constant="false">
        <notes>
          <html:p>CHARGE: -2 </html:p>
        </notes>
      </species>
      <species id="M_cpd00348_c0" name="D-Galactose-1-phosphate-c0" compartment="c0" hasOnlySubstanceUnits="false" boundaryCondition="false" constant="false">
        <notes>
          <html:p>CHARGE: -2 </html:p>
        </notes>
      </species>
      <species id="M_cpd02631_c0" name="DKDI-c0" compartment="c0" hasOnlySubstanceUnits="false" boundaryCondition="false" constant="false">
        <notes>
          <html:p>CHARGE: 0 </html:p>
        </notes>
      </species>
      <species id="M_cpd11531_c0" name="9-methyl-trans-dec-2-enoyl-ACP-c0" compartment="c0" hasOnlySubstanceUnits="false" boundaryCondition="false" constant="false">
        <notes>
          <html:p>CHARGE: -1 </html:p>
        </notes>
      </species>
      <species id="M_cpd00794_e0" name="TRHL-e0" compartment="e0" hasOnlySubstanceUnits="false" boundaryCondition="false" constant="false">
        <notes>
          <html:p>CHARGE: 0 </html:p>
        </notes>
      </species>
      <species id="M_cpd09792_c0" name="1-Naphthalenemethanol-c0" compartment="c0" hasOnlySubstanceUnits="false" boundaryCondition="false" constant="false">
        <notes>
          <html:p>CHARGE: 0 </html:p>
        </notes>
      </species>
      <species id="M_cpd00503_c0" name="D-Fructose-2-6-bisphosphate-c0" compartment="c0" hasOnlySubstanceUnits="false" boundaryCondition="false" constant="false">
        <notes>
          <html:p>CHARGE: -2 </html:p>
        </notes>
      </species>
      <species id="M_cpd15130_c0" name="Isopentenyl-ATP-c0" compartment="c0" hasOnlySubstanceUnits="false" boundaryCondition="false" constant="false">
        <notes>
          <html:p>CHARGE: -3 </html:p>
        </notes>
      </species>
      <species id="M_cpd00438_c0" name="Deoxyadenosine-c0" compartment="c0" hasOnlySubstanceUnits="false" boundaryCondition="false" constant="false">
        <notes>
          <html:p>CHARGE: 0 </html:p>
        </notes>
      </species>
      <species id="M_cpd00509_c0" name="deoxyribose-1-phosphate-c0" compartment="c0" hasOnlySubstanceUnits="false" boundaryCondition="false" constant="false">
        <notes>
          <html:p>CHARGE: -2 </html:p>
        </notes>
      </species>
      <species id="M_cpd00105_e0" name="D-Ribose-e0" compartment="e0" hasOnlySubstanceUnits="false" boundaryCondition="false" constant="false">
        <notes>
          <html:p>CHARGE: 0 </html:p>
        </notes>
      </species>
      <species id="M_cpd00680_c0" name="Chloramphenicol-c0" compartment="c0" hasOnlySubstanceUnits="false" boundaryCondition="false" constant="false">
        <notes>
          <html:p>CHARGE: 0 </html:p>
        </notes>
      </species>
      <species id="M_cpd02267_c0" name="Chloramphenicol-3-acetate-c0" compartment="c0" hasOnlySubstanceUnits="false" boundaryCondition="false" constant="false">
        <notes>
          <html:p>CHARGE: 0 </html:p>
        </notes>
      </species>
      <species id="M_cpd11217_c0" name="1-4-Dihydroxy-2-naphthoyl-CoA-c0" compartment="c0" hasOnlySubstanceUnits="false" boundaryCondition="false" constant="false">
        <notes>
          <html:p>CHARGE: -4 </html:p>
        </notes>
      </species>
      <species id="M_cpd16395_c0" name="2-Phenyl-1-3-propanediol-monocarbamate-c0" compartment="c0" hasOnlySubstanceUnits="false" boundaryCondition="false" constant="false">
        <notes>
          <html:p>CHARGE: 0 </html:p>
        </notes>
      </species>
      <species id="M_cpd16396_c0" name="3-Carbamoyl-2-phenylpropionaldehyde-c0" compartment="c0" hasOnlySubstanceUnits="false" boundaryCondition="false" constant="false">
        <notes>
          <html:p>CHARGE: 0 </html:p>
        </notes>
      </species>
      <species id="M_cpd00226_e0" name="HYXN-e0" compartment="e0" hasOnlySubstanceUnits="false" boundaryCondition="false" constant="false">
        <notes>
          <html:p>CHARGE: 0 </html:p>
        </notes>
      </species>
      <species id="M_cpd02688_c0" name="Methyl-3-phospho-1-thio-D-glycerate-c0" compartment="c0" hasOnlySubstanceUnits="false" boundaryCondition="false" constant="false">
        <notes>
          <html:p>CHARGE: -1 </html:p>
        </notes>
      </species>
      <species id="M_cpd02380_c0" name="Methyl-1-thio-D-glycerate-c0" compartment="c0" hasOnlySubstanceUnits="false" boundaryCondition="false" constant="false">
        <notes>
          <html:p>CHARGE: 0 </html:p>
        </notes>
      </species>
      <species id="M_cpd02490_c0" name="Lysopine-c0" compartment="c0" hasOnlySubstanceUnits="false" boundaryCondition="false" constant="false">
        <notes>
          <html:p>CHARGE: 0 </html:p>
        </notes>
      </species>
      <species id="M_cpd11588_e0" name="gly-pro-L-e0" compartment="e0" hasOnlySubstanceUnits="false" boundaryCondition="false" constant="false">
        <notes>
          <html:p>CHARGE: 0 </html:p>
        </notes>
      </species>
      <species id="M_cpd15315_c0" name="1-Acyl-sn-glycero-3-phosphoethanolamine-tetradec-7-enoyl-c0" compartment="c0" hasOnlySubstanceUnits="false" boundaryCondition="false" constant="false">
        <notes>
          <html:p>CHARGE: 0 </html:p>
        </notes>
      </species>
      <species id="M_cpd00408_c0" name="Pantoate-c0" compartment="c0" hasOnlySubstanceUnits="false" boundaryCondition="false" constant="false">
        <notes>
          <html:p>CHARGE: -1 </html:p>
        </notes>
      </species>
      <species id="M_cpd00712_c0" name="2-Dehydropantoate-c0" compartment="c0" hasOnlySubstanceUnits="false" boundaryCondition="false" constant="false">
        <notes>
          <html:p>CHARGE: -1 </html:p>
        </notes>
      </species>
      <species id="M_cpd00889_c0" name="5-Hydroxylysine-c0" compartment="c0" hasOnlySubstanceUnits="false" boundaryCondition="false" constant="false">
        <notes>
          <html:p>CHARGE: 1 </html:p>
        </notes>
      </species>
      <species id="M_cpd03290_c0" name="Procollagen-5-D-galactosyl-L-lysine-c0" compartment="c0" hasOnlySubstanceUnits="false" boundaryCondition="false" constant="false">
        <notes>
          <html:p>CHARGE: 1 </html:p>
        </notes>
      </species>
      <species id="M_cpd00048_e0" name="Sulfate-e0" compartment="e0" hasOnlySubstanceUnits="false" boundaryCondition="false" constant="false">
        <notes>
          <html:p>CHARGE: -2 </html:p>
        </notes>
      </species>
      <species id="M_cpd00331_c0" name="cis-Aconitate-c0" compartment="c0" hasOnlySubstanceUnits="false" boundaryCondition="false" constant="false">
        <notes>
          <html:p>CHARGE: -3 </html:p>
        </notes>
      </species>
      <species id="M_cpd02603_c0" name="3-Lysolecithin-c0" compartment="c0" hasOnlySubstanceUnits="false" boundaryCondition="false" constant="false">
        <notes>
          <html:p>CHARGE: 0 </html:p>
        </notes>
      </species>
      <species id="M_cpd02601_c0" name="2-Lysolecithin-c0" compartment="c0" hasOnlySubstanceUnits="false" boundaryCondition="false" constant="false">
        <notes>
          <html:p>CHARGE: 0 </html:p>
        </notes>
      </species>
      <species id="M_cpd03671_c0" name="D-Glucosamine1-phosphate-c0" compartment="c0" hasOnlySubstanceUnits="false" boundaryCondition="false" constant="false">
        <notes>
          <html:p>CHARGE: -1 </html:p>
        </notes>
      </species>
      <species id="M_cpd02611_c0" name="N-Acetyl-D-glucosamine1-phosphate-c0" compartment="c0" hasOnlySubstanceUnits="false" boundaryCondition="false" constant="false">
        <notes>
          <html:p>CHARGE: -2 </html:p>
        </notes>
      </species>
      <species id="M_cpd00837_c0" name="Adenosylmethioninamine-c0" compartment="c0" hasOnlySubstanceUnits="false" boundaryCondition="false" constant="false">
        <notes>
          <html:p>CHARGE: 2 </html:p>
        </notes>
      </species>
      <species id="M_cpd00479_c0" name="Gentisate-c0" compartment="c0" hasOnlySubstanceUnits="false" boundaryCondition="false" constant="false">
        <notes>
          <html:p>CHARGE: -1 </html:p>
        </notes>
      </species>
      <species id="M_cpd01466_c0" name="Maleylpyruvate-c0" compartment="c0" hasOnlySubstanceUnits="false" boundaryCondition="false" constant="false">
        <notes>
          <html:p>CHARGE: -2 </html:p>
        </notes>
      </species>
      <species id="M_cpd11436_c0" name="fa3-c0" compartment="c0" hasOnlySubstanceUnits="false" boundaryCondition="false" constant="false">
        <notes>
          <html:p>CHARGE: -1 </html:p>
        </notes>
      </species>
      <species id="M_cpd02211_c0" name="L-2-Amino-acetoacetate-c0" compartment="c0" hasOnlySubstanceUnits="false" boundaryCondition="false" constant="false">
        <notes>
          <html:p>CHARGE: 0 </html:p>
        </notes>
      </species>
      <species id="M_cpd15680_c0" name="1-2-diisopentadecanoyl-sn-glycerol-3-phosphate-c0" compartment="c0" hasOnlySubstanceUnits="false" boundaryCondition="false" constant="false">
        <notes>
          <html:p>CHARGE: -1 </html:p>
        </notes>
      </species>
      <species id="M_cpd09350_c0" name="N2-Acetyl-L-aminoadipyl-delta-phosphate-c0" compartment="c0" hasOnlySubstanceUnits="false" boundaryCondition="false" constant="false">
        <notes>
          <html:p>CHARGE: -3 </html:p>
        </notes>
      </species>
      <species id="M_cpd09351_c0" name="N2-Acetyl-L-aminoadipate-semialdehyde-c0" compartment="c0" hasOnlySubstanceUnits="false" boundaryCondition="false" constant="false">
        <notes>
          <html:p>CHARGE: -1 </html:p>
        </notes>
      </species>
      <species id="M_cpd01133_c0" name="Stachyose-c0" compartment="c0" hasOnlySubstanceUnits="false" boundaryCondition="false" constant="false">
        <notes>
          <html:p>CHARGE: 0 </html:p>
        </notes>
      </species>
      <species id="M_cpd00292_c0" name="HMG-CoA-c0" compartment="c0" hasOnlySubstanceUnits="false" boundaryCondition="false" constant="false">
        <notes>
          <html:p>CHARGE: -5 </html:p>
        </notes>
      </species>
      <species id="M_cpd15717_c0" name="Dianteisoheptadecanoylphosphatidylglycerophosphate-c0" compartment="c0" hasOnlySubstanceUnits="false" boundaryCondition="false" constant="false">
        <notes>
          <html:p>CHARGE: -2 </html:p>
        </notes>
      </species>
      <species id="M_cpd01956_c0" name="o-Formylbenzoic-acid-c0" compartment="c0" hasOnlySubstanceUnits="false" boundaryCondition="false" constant="false">
        <notes>
          <html:p>CHARGE: -1 </html:p>
        </notes>
      </species>
      <species id="M_cpd01129_c0" name="Phthalate-c0" compartment="c0" hasOnlySubstanceUnits="false" boundaryCondition="false" constant="false">
        <notes>
          <html:p>CHARGE: -2 </html:p>
        </notes>
      </species>
      <species id="M_cpd00250_c0" name="Creatine-c0" compartment="c0" hasOnlySubstanceUnits="false" boundaryCondition="false" constant="false">
        <notes>
          <html:p>CHARGE: 0 </html:p>
        </notes>
      </species>
      <species id="M_cpd15423_c0" name="CDP-1-2-ditetradecanoylglycerol-c0" compartment="c0" hasOnlySubstanceUnits="false" boundaryCondition="false" constant="false">
        <notes>
          <html:p>CHARGE: -2 </html:p>
        </notes>
      </species>
      <species id="M_cpd15543_c0" name="Phosphatidylglycerophosphate-ditetradecanoyl-c0" compartment="c0" hasOnlySubstanceUnits="false" boundaryCondition="false" constant="false">
        <notes>
          <html:p>CHARGE: -2 </html:p>
        </notes>
      </species>
      <species id="M_cpd02113_c0" name="dTDP-rhamnose-c0" compartment="c0" hasOnlySubstanceUnits="false" boundaryCondition="false" constant="false">
        <notes>
          <html:p>CHARGE: -2 </html:p>
        </notes>
      </species>
      <species id="M_cpd11636_c0" name="Amide-c0" compartment="c0" hasOnlySubstanceUnits="false" boundaryCondition="false" constant="false">
        <notes>
          <html:p>CHARGE: 0 </html:p>
        </notes>
      </species>
      <species id="M_cpd06559_c0" name="alpha-Farnesene-c0" compartment="c0" hasOnlySubstanceUnits="false" boundaryCondition="false" constant="false">
        <notes>
          <html:p>CHARGE: 0 </html:p>
        </notes>
      </species>
      <species id="M_cpd09811_c0" name="4-Hydroxymethylsalicylaldehyde-c0" compartment="c0" hasOnlySubstanceUnits="false" boundaryCondition="false" constant="false">
        <notes>
          <html:p>CHARGE: 0 </html:p>
        </notes>
      </species>
      <species id="M_cpd09812_c0" name="4-Hydroxymethylsalicylate-c0" compartment="c0" hasOnlySubstanceUnits="false" boundaryCondition="false" constant="false">
        <notes>
          <html:p>CHARGE: -1 </html:p>
        </notes>
      </species>
      <species id="M_cpd00668_c0" name="ALCTT-c0" compartment="c0" hasOnlySubstanceUnits="false" boundaryCondition="false" constant="false">
        <notes>
          <html:p>CHARGE: -1 </html:p>
        </notes>
      </species>
      <species id="M_cpd15319_c0" name="1-Acyl-sn-glycero-3-phosphoglycerol-tetradecanoyl-c0" compartment="c0" hasOnlySubstanceUnits="false" boundaryCondition="false" constant="false">
        <notes>
          <html:p>CHARGE: -1 </html:p>
        </notes>
      </species>
      <species id="M_cpd01329_e0" name="Maltohexaose-e0" compartment="e0" hasOnlySubstanceUnits="false" boundaryCondition="false" constant="false">
        <notes>
          <html:p>CHARGE: 0 </html:p>
        </notes>
      </species>
      <species id="M_cpd01329_c0" name="Maltohexaose-c0" compartment="c0" hasOnlySubstanceUnits="false" boundaryCondition="false" constant="false">
        <notes>
          <html:p>CHARGE: 0 </html:p>
        </notes>
      </species>
      <species id="M_cpd00274_c0" name="Citrulline-c0" compartment="c0" hasOnlySubstanceUnits="false" boundaryCondition="false" constant="false">
        <notes>
          <html:p>CHARGE: 0 </html:p>
        </notes>
      </species>
      <species id="M_cpd15362_c0" name="2-tetradec-7-enoyl-sn-glycerol-3-phosphate-c0" compartment="c0" hasOnlySubstanceUnits="false" boundaryCondition="false" constant="false">
        <notes>
          <html:p>CHARGE: -1 </html:p>
        </notes>
      </species>
      <species id="M_cpd02234_c0" name="R-3-Hydroxybutanoyl-CoA-c0" compartment="c0" hasOnlySubstanceUnits="false" boundaryCondition="false" constant="false">
        <notes>
          <html:p>CHARGE: -4 </html:p>
        </notes>
      </species>
      <species id="M_cpd00742_c0" name="Allophanate-c0" compartment="c0" hasOnlySubstanceUnits="false" boundaryCondition="false" constant="false">
        <notes>
          <html:p>CHARGE: -1 </html:p>
        </notes>
      </species>
      <species id="M_cpd03835_c0" name="Precorrin-8-c0" compartment="c0" hasOnlySubstanceUnits="false" boundaryCondition="false" constant="false">
        <notes>
          <html:p>CHARGE: -7 </html:p>
        </notes>
      </species>
      <species id="M_cpd03832_c0" name="Hydrogenobyrinate-c0" compartment="c0" hasOnlySubstanceUnits="false" boundaryCondition="false" constant="false">
        <notes>
          <html:p>CHARGE: -4 </html:p>
        </notes>
      </species>
      <species id="M_cpd00417_c0" name="L-Lyxitol-c0" compartment="c0" hasOnlySubstanceUnits="false" boundaryCondition="false" constant="false">
        <notes>
          <html:p>CHARGE: 0 </html:p>
        </notes>
      </species>
      <species id="M_cpd15585_c0" name="beta-Methylglucoside-c0" compartment="c0" hasOnlySubstanceUnits="false" boundaryCondition="false" constant="false">
        <notes>
          <html:p>CHARGE: 0 </html:p>
        </notes>
      </species>
      <species id="M_cpd15604_e0" name="Gly-Leu-e0" compartment="e0" hasOnlySubstanceUnits="false" boundaryCondition="false" constant="false">
        <notes>
          <html:p>CHARGE: 0 </html:p>
        </notes>
      </species>
      <species id="M_cpd00322_e0" name="L-Isoleucine-e0" compartment="e0" hasOnlySubstanceUnits="false" boundaryCondition="false" constant="false">
        <notes>
          <html:p>CHARGE: 0 </html:p>
        </notes>
      </species>
      <species id="M_cpd15683_c0" name="CDP-1-2-diisoheptadecanoylglycerol-c0" compartment="c0" hasOnlySubstanceUnits="false" boundaryCondition="false" constant="false">
        <notes>
          <html:p>CHARGE: -2 </html:p>
        </notes>
      </species>
      <species id="M_cpd15716_c0" name="Diisoheptadecanoylphosphatidylglycerophosphate-c0" compartment="c0" hasOnlySubstanceUnits="false" boundaryCondition="false" constant="false">
        <notes>
          <html:p>CHARGE: -2 </html:p>
        </notes>
      </species>
      <species id="M_cpd00330_c0" name="Dihydrofolate-c0" compartment="c0" hasOnlySubstanceUnits="false" boundaryCondition="false" constant="false">
        <notes>
          <html:p>CHARGE: -2 </html:p>
        </notes>
      </species>
      <species id="M_cpd00393_c0" name="Folate-c0" compartment="c0" hasOnlySubstanceUnits="false" boundaryCondition="false" constant="false">
        <notes>
          <html:p>CHARGE: -2 </html:p>
        </notes>
      </species>
      <species id="M_cpd15087_c0" name="Pelargonidin-3-glucoside-5-caffeoylglucoside-c0" compartment="c0" hasOnlySubstanceUnits="false" boundaryCondition="false" constant="false">
        <notes>
          <html:p>CHARGE: -1 </html:p>
        </notes>
      </species>
      <species id="M_cpd00104_e0" name="BIOT-e0" compartment="e0" hasOnlySubstanceUnits="false" boundaryCondition="false" constant="false">
        <notes>
          <html:p>CHARGE: -1 </html:p>
        </notes>
      </species>
      <species id="M_cpd01301_c0" name="Biotin-amide-c0" compartment="c0" hasOnlySubstanceUnits="false" boundaryCondition="false" constant="false">
        <notes>
          <html:p>CHARGE: 0 </html:p>
        </notes>
      </species>
      <species id="M_cpd00396_c0" name="L-Rhamnose-c0" compartment="c0" hasOnlySubstanceUnits="false" boundaryCondition="false" constant="false">
        <notes>
          <html:p>CHARGE: 0 </html:p>
        </notes>
      </species>
      <species id="M_cpd03048_c0" name="Isethionate-c0" compartment="c0" hasOnlySubstanceUnits="false" boundaryCondition="false" constant="false">
        <notes>
          <html:p>CHARGE: -1 </html:p>
        </notes>
      </species>
      <species id="M_cpd03127_c0" name="2E-Tetradecenoyl-CoA-c0" compartment="c0" hasOnlySubstanceUnits="false" boundaryCondition="false" constant="false">
        <notes>
          <html:p>CHARGE: -4 </html:p>
        </notes>
      </species>
      <species id="M_cpd11590_c0" name="met-L-ala-L-c0" compartment="c0" hasOnlySubstanceUnits="false" boundaryCondition="false" constant="false">
        <notes>
          <html:p>CHARGE: -1 </html:p>
        </notes>
      </species>
      <species id="M_cpd04810_c0" name="5-FU-c0" compartment="c0" hasOnlySubstanceUnits="false" boundaryCondition="false" constant="false">
        <notes>
          <html:p>CHARGE: 0 </html:p>
        </notes>
      </species>
      <species id="M_cpd16438_c0" name="5-Fluorouridine-monophosphate-c0" compartment="c0" hasOnlySubstanceUnits="false" boundaryCondition="false" constant="false">
        <notes>
          <html:p>CHARGE: -1 </html:p>
        </notes>
      </species>
      <species id="M_cpd11551_c0" name="6-methyl-3-hydroxy-heptanoyl-ACP-c0" compartment="c0" hasOnlySubstanceUnits="false" boundaryCondition="false" constant="false">
        <notes>
          <html:p>CHARGE: -1 </html:p>
        </notes>
      </species>
      <species id="M_cpd11520_c0" name="isovaleryl-ACP-c0" compartment="c0" hasOnlySubstanceUnits="false" boundaryCondition="false" constant="false">
        <notes>
          <html:p>CHARGE: -2 </html:p>
        </notes>
      </species>
      <species id="M_cpd00400_c0" name="Acrylate-c0" compartment="c0" hasOnlySubstanceUnits="false" boundaryCondition="false" constant="false">
        <notes>
          <html:p>CHARGE: -1 </html:p>
        </notes>
      </species>
      <species id="M_cpd01150_c0" name="Acrylamide-c0" compartment="c0" hasOnlySubstanceUnits="false" boundaryCondition="false" constant="false">
        <notes>
          <html:p>CHARGE: 0 </html:p>
        </notes>
      </species>
      <species id="M_cpd16439_c0" name="5-Deoxy-5-fluorocytidine-c0" compartment="c0" hasOnlySubstanceUnits="false" boundaryCondition="false" constant="false">
        <notes>
          <html:p>CHARGE: 0 </html:p>
        </notes>
      </species>
      <species id="M_cpd16329_c0" name="Doxifluridine-c0" compartment="c0" hasOnlySubstanceUnits="false" boundaryCondition="false" constant="false">
        <notes>
          <html:p>CHARGE: 0 </html:p>
        </notes>
      </species>
      <species id="M_cpd02760_c0" name="cellobiose-6-phoshate-c0" compartment="c0" hasOnlySubstanceUnits="false" boundaryCondition="false" constant="false">
        <notes>
          <html:p>CHARGE: -2 </html:p>
        </notes>
      </species>
      <species id="M_cpd00007_e0" name="O2-e0" compartment="e0" hasOnlySubstanceUnits="false" boundaryCondition="false" constant="false">
        <notes>
          <html:p>CHARGE: 0 </html:p>
        </notes>
      </species>
      <species id="M_cpd00520_c0" name="2-Dehydro-3-deoxy-L-pentonate-c0" compartment="c0" hasOnlySubstanceUnits="false" boundaryCondition="false" constant="false">
        <notes>
          <html:p>CHARGE: -1 </html:p>
        </notes>
      </species>
      <species id="M_cpd03496_c0" name="Undecaprenyl-diphospho-N-acetylmuramoyl-N-acetylglucosamine-L-alanyl-D-glutaminyl-meso-2-6-diaminopimeloyl-D-alanyl-D-alanine-c0" compartment="c0" hasOnlySubstanceUnits="false" boundaryCondition="false" constant="false">
        <notes>
          <html:p>CHARGE: -3 </html:p>
        </notes>
      </species>
      <species id="M_cpd11470_c0" name="Octanoyl-ACP-c0" compartment="c0" hasOnlySubstanceUnits="false" boundaryCondition="false" constant="false">
        <notes>
          <html:p>CHARGE: -2 </html:p>
        </notes>
      </species>
      <species id="M_cpd11471_c0" name="2E-Octenoyl-acp-c0" compartment="c0" hasOnlySubstanceUnits="false" boundaryCondition="false" constant="false">
        <notes>
          <html:p>CHARGE: -2 </html:p>
        </notes>
      </species>
      <species id="M_cpd00490_c0" name="5-Hydroxy-L-tryptophan-c0" compartment="c0" hasOnlySubstanceUnits="false" boundaryCondition="false" constant="false">
        <notes>
          <html:p>CHARGE: 0 </html:p>
        </notes>
      </species>
      <species id="M_cpd00579_c0" name="Serotonin-c0" compartment="c0" hasOnlySubstanceUnits="false" boundaryCondition="false" constant="false">
        <notes>
          <html:p>CHARGE: 1 </html:p>
        </notes>
      </species>
      <species id="M_cpd11535_c0" name="11-methyl-trans-dodec-2-enoyl-ACP-c0" compartment="c0" hasOnlySubstanceUnits="false" boundaryCondition="false" constant="false">
        <notes>
          <html:p>CHARGE: -1 </html:p>
        </notes>
      </species>
      <species id="M_cpd00890_c0" name="UDP-N-acetylmuramoyl-L-alanine-c0" compartment="c0" hasOnlySubstanceUnits="false" boundaryCondition="false" constant="false">
        <notes>
          <html:p>CHARGE: -3 </html:p>
        </notes>
      </species>
      <species id="M_cpd00155_c0" name="Glycogen-c0" compartment="c0" hasOnlySubstanceUnits="false" boundaryCondition="false" constant="false">
        <notes>
          <html:p>CHARGE: 0 </html:p>
        </notes>
      </species>
      <species id="M_cpd15302_c0" name="glycogenn-1-c0" compartment="c0" hasOnlySubstanceUnits="false" boundaryCondition="false" constant="false">
        <notes>
          <html:p>CHARGE: 0 </html:p>
        </notes>
      </species>
      <species id="M_cpd02968_c0" name="UDP-N-acetylmuramoyl-L-alanyl-D-glutamyl-6-carboxy-L-lysyl-D-alanyl-D-alanine-c0" compartment="c0" hasOnlySubstanceUnits="false" boundaryCondition="false" constant="false">
        <notes>
          <html:p>CHARGE: -4 </html:p>
        </notes>
      </species>
      <species id="M_cpd11527_c0" name="7-methyl-trans-oct-2-enoyl-ACP-c0" compartment="c0" hasOnlySubstanceUnits="false" boundaryCondition="false" constant="false">
        <notes>
          <html:p>CHARGE: -1 </html:p>
        </notes>
      </species>
      <species id="M_cpd09433_c0" name="9-cis-Neoxanthin-c0" compartment="c0" hasOnlySubstanceUnits="false" boundaryCondition="false" constant="false">
        <notes>
          <html:p>CHARGE: 0 </html:p>
        </notes>
      </species>
      <species id="M_cpd09434_c0" name="9-cis-Violaxanthin-c0" compartment="c0" hasOnlySubstanceUnits="false" boundaryCondition="false" constant="false">
        <notes>
          <html:p>CHARGE: 0 </html:p>
        </notes>
      </species>
      <species id="M_cpd15131_c0" name="Isopentenyl-ADP-c0" compartment="c0" hasOnlySubstanceUnits="false" boundaryCondition="false" constant="false">
        <notes>
          <html:p>CHARGE: -2 </html:p>
        </notes>
      </species>
      <species id="M_cpd15666_c0" name="Peptidoglycan-polymer-n-1-subunits-c0" compartment="c0" hasOnlySubstanceUnits="false" boundaryCondition="false" constant="false">
        <notes>
          <html:p>CHARGE: -2 </html:p>
        </notes>
      </species>
      <species id="M_cpd02229_c0" name="Bactoprenyl-diphosphate-c0" compartment="c0" hasOnlySubstanceUnits="false" boundaryCondition="false" constant="false">
        <notes>
          <html:p>CHARGE: -2 </html:p>
        </notes>
      </species>
      <species id="M_cpd15665_c0" name="Peptidoglycan-polymer-n-subunits-c0" compartment="c0" hasOnlySubstanceUnits="false" boundaryCondition="false" constant="false">
        <notes>
          <html:p>CHARGE: -4 </html:p>
        </notes>
      </species>
      <species id="M_cpd00945_c0" name="2-Dehydro-3-deoxy-D-galactonate-6-phosphate-c0" compartment="c0" hasOnlySubstanceUnits="false" boundaryCondition="false" constant="false">
        <notes>
          <html:p>CHARGE: -3 </html:p>
        </notes>
      </species>
      <species id="M_cpd01772_c0" name="Succinylbenzoate-c0" compartment="c0" hasOnlySubstanceUnits="false" boundaryCondition="false" constant="false">
        <notes>
          <html:p>CHARGE: -2 </html:p>
        </notes>
      </species>
      <species id="M_cpd00170_c0" name="Gluconolactone-c0" compartment="c0" hasOnlySubstanceUnits="false" boundaryCondition="false" constant="false">
        <notes>
          <html:p>CHARGE: 0 </html:p>
        </notes>
      </species>
      <species id="M_cpd08238_c0" name="Citronellal-c0" compartment="c0" hasOnlySubstanceUnits="false" boundaryCondition="false" constant="false">
        <notes>
          <html:p>CHARGE: 0 </html:p>
        </notes>
      </species>
      <species id="M_cpd11592_e0" name="gly-glu-L-e0" compartment="e0" hasOnlySubstanceUnits="false" boundaryCondition="false" constant="false">
        <notes>
          <html:p>CHARGE: -1 </html:p>
        </notes>
      </species>
      <species id="M_cpd15340_c0" name="2-Acyl-sn-glycero-3-phosphoethanolamine-hexadec-9-enoyl-c0" compartment="c0" hasOnlySubstanceUnits="false" boundaryCondition="false" constant="false">
        <notes>
          <html:p>CHARGE: 0 </html:p>
        </notes>
      </species>
      <species id="M_cpd11539_c0" name="13-methyl-trans-tetra-dec-2-enoyl-ACP-c0" compartment="c0" hasOnlySubstanceUnits="false" boundaryCondition="false" constant="false">
        <notes>
          <html:p>CHARGE: -1 </html:p>
        </notes>
      </species>
      <species id="M_cpd00620_c0" name="Pantetheine-c0" compartment="c0" hasOnlySubstanceUnits="false" boundaryCondition="false" constant="false">
        <notes>
          <html:p>CHARGE: 0 </html:p>
        </notes>
      </species>
      <species id="M_cpd03279_c0" name="Deoxyinosine-c0" compartment="c0" hasOnlySubstanceUnits="false" boundaryCondition="false" constant="false">
        <notes>
          <html:p>CHARGE: 0 </html:p>
        </notes>
      </species>
      <species id="M_cpd03451_c0" name="SHCHC-c0" compartment="c0" hasOnlySubstanceUnits="false" boundaryCondition="false" constant="false">
        <notes>
          <html:p>CHARGE: -2 </html:p>
        </notes>
      </species>
      <species id="M_cpd00421_c0" name="Triphosphate-c0" compartment="c0" hasOnlySubstanceUnits="false" boundaryCondition="false" constant="false">
        <notes>
          <html:p>CHARGE: -3 </html:p>
        </notes>
      </species>
      <species id="M_cpd15066_c0" name="Cyanidin-3-O-beta-D-glucoside-5-O-6-coumaroyl-beta-D-glucoside-c0" compartment="c0" hasOnlySubstanceUnits="false" boundaryCondition="false" constant="false">
        <notes>
          <html:p>CHARGE: -1 </html:p>
        </notes>
      </species>
      <species id="M_cpd11587_e0" name="Ala-Gln-e0" compartment="e0" hasOnlySubstanceUnits="false" boundaryCondition="false" constant="false">
        <notes>
          <html:p>CHARGE: 0 </html:p>
        </notes>
      </species>
      <species id="M_cpd12640_c0" name="GM1-c0" compartment="c0" hasOnlySubstanceUnits="false" boundaryCondition="false" constant="false">
        <notes>
          <html:p>CHARGE: -1 </html:p>
        </notes>
      </species>
      <species id="M_cpd02999_c0" name="GD1a-c0" compartment="c0" hasOnlySubstanceUnits="false" boundaryCondition="false" constant="false">
        <notes>
          <html:p>CHARGE: -2 </html:p>
        </notes>
      </species>
      <species id="M_cpd03176_c0" name="5S-HPETE-c0" compartment="c0" hasOnlySubstanceUnits="false" boundaryCondition="false" constant="false">
        <notes>
          <html:p>CHARGE: -1 </html:p>
        </notes>
      </species>
      <species id="M_cpd02918_c0" name="5-HETE-c0" compartment="c0" hasOnlySubstanceUnits="false" boundaryCondition="false" constant="false">
        <notes>
          <html:p>CHARGE: -1 </html:p>
        </notes>
      </species>
      <species id="M_cpd00092_e0" name="Uracil-e0" compartment="e0" hasOnlySubstanceUnits="false" boundaryCondition="false" constant="false">
        <notes>
          <html:p>CHARGE: 0 </html:p>
        </notes>
      </species>
      <species id="M_cpd01504_c0" name="3-Aminopropanal-c0" compartment="c0" hasOnlySubstanceUnits="false" boundaryCondition="false" constant="false">
        <notes>
          <html:p>CHARGE: 1 </html:p>
        </notes>
      </species>
      <species id="M_cpd04098_c0" name="Arsenite-c0" compartment="c0" hasOnlySubstanceUnits="false" boundaryCondition="false" constant="false">
        <notes>
          <html:p>CHARGE: -1 </html:p>
        </notes>
      </species>
      <species id="M_cpd04098_e0" name="Arsenite-e0" compartment="e0" hasOnlySubstanceUnits="false" boundaryCondition="false" constant="false">
        <notes>
          <html:p>CHARGE: -1 </html:p>
        </notes>
      </species>
      <species id="M_cpd11827_c0" name="Phospholipid-olefinic-fatty-acid-c0" compartment="c0" hasOnlySubstanceUnits="false" boundaryCondition="false" constant="false">
        <notes>
          <html:p>CHARGE: -1 </html:p>
        </notes>
      </species>
      <species id="M_cpd12496_c0" name="Phospholipid-methylene-fatty-acid-c0" compartment="c0" hasOnlySubstanceUnits="false" boundaryCondition="false" constant="false">
        <notes>
          <html:p>CHARGE: -1 </html:p>
        </notes>
      </species>
      <species id="M_cpd15326_c0" name="1-hexadec-9-enoyl-sn-glycerol-3-phosphate-c0" compartment="c0" hasOnlySubstanceUnits="false" boundaryCondition="false" constant="false">
        <notes>
          <html:p>CHARGE: -1 </html:p>
        </notes>
      </species>
      <species id="M_cpd00398_c0" name="Naringenin-c0" compartment="c0" hasOnlySubstanceUnits="false" boundaryCondition="false" constant="false">
        <notes>
          <html:p>CHARGE: 0 </html:p>
        </notes>
      </species>
      <species id="M_cpd18006_c0" name="Flavaprenin-c0" compartment="c0" hasOnlySubstanceUnits="false" boundaryCondition="false" constant="false">
        <notes>
          <html:p>CHARGE: 0 </html:p>
        </notes>
      </species>
      <species id="M_cpd03583_c0" name="D-arabino-6-Phospho-hex-3-ulose-c0" compartment="c0" hasOnlySubstanceUnits="false" boundaryCondition="false" constant="false">
        <notes>
          <html:p>CHARGE: -2 </html:p>
        </notes>
      </species>
      <species id="M_cpd11590_e0" name="met-L-ala-L-e0" compartment="e0" hasOnlySubstanceUnits="false" boundaryCondition="false" constant="false">
        <notes>
          <html:p>CHARGE: -1 </html:p>
        </notes>
      </species>
      <species id="M_cpd00156_e0" name="L-Valine-e0" compartment="e0" hasOnlySubstanceUnits="false" boundaryCondition="false" constant="false">
        <notes>
          <html:p>CHARGE: 0 </html:p>
        </notes>
      </species>
      <species id="M_cpd01468_c0" name="Methylmalonate-c0" compartment="c0" hasOnlySubstanceUnits="false" boundaryCondition="false" constant="false">
        <notes>
          <html:p>CHARGE: -2 </html:p>
        </notes>
      </species>
      <species id="M_cpd11581_e0" name="gly-asn-L-e0" compartment="e0" hasOnlySubstanceUnits="false" boundaryCondition="false" constant="false">
        <notes>
          <html:p>CHARGE: 0 </html:p>
        </notes>
      </species>
      <species id="M_cpd11581_c0" name="gly-asn-L-c0" compartment="c0" hasOnlySubstanceUnits="false" boundaryCondition="false" constant="false">
        <notes>
          <html:p>CHARGE: 0 </html:p>
        </notes>
      </species>
      <species id="M_cpd11505_c0" name="8-methyl-3-hydroxy-decanoyl-ACP-c0" compartment="c0" hasOnlySubstanceUnits="false" boundaryCondition="false" constant="false">
        <notes>
          <html:p>CHARGE: -1 </html:p>
        </notes>
      </species>
      <species id="M_cpd03734_c0" name="Acetamide-c0" compartment="c0" hasOnlySubstanceUnits="false" boundaryCondition="false" constant="false">
        <notes>
          <html:p>CHARGE: 0 </html:p>
        </notes>
      </species>
      <species id="M_cpd11497_c0" name="4-methyl-3-hydroxy-hexanoyl-ACP-c0" compartment="c0" hasOnlySubstanceUnits="false" boundaryCondition="false" constant="false">
        <notes>
          <html:p>CHARGE: -1 </html:p>
        </notes>
      </species>
      <species id="M_cpd00673_c0" name="Dihydrothymine-c0" compartment="c0" hasOnlySubstanceUnits="false" boundaryCondition="false" constant="false">
        <notes>
          <html:p>CHARGE: 0 </html:p>
        </notes>
      </species>
      <species id="M_cpd03034_c0" name="3-Ureidoisobutyrate-c0" compartment="c0" hasOnlySubstanceUnits="false" boundaryCondition="false" constant="false">
        <notes>
          <html:p>CHARGE: -1 </html:p>
        </notes>
      </species>
      <species id="M_cpd02724_c0" name="N-Succinyl-L-2-amino-6-oxopimelate-c0" compartment="c0" hasOnlySubstanceUnits="false" boundaryCondition="false" constant="false">
        <notes>
          <html:p>CHARGE: -3 </html:p>
        </notes>
      </species>
      <species id="M_cpd01747_c0" name="Indole-3-acetamide-c0" compartment="c0" hasOnlySubstanceUnits="false" boundaryCondition="false" constant="false">
        <notes>
          <html:p>CHARGE: 0 </html:p>
        </notes>
      </species>
      <species id="M_cpd00703_c0" name="Indoleacetate-c0" compartment="c0" hasOnlySubstanceUnits="false" boundaryCondition="false" constant="false">
        <notes>
          <html:p>CHARGE: -1 </html:p>
        </notes>
      </species>
      <species id="M_cpd03306_c0" name="3-4-Dihydroxyphenylethyleneglycol-c0" compartment="c0" hasOnlySubstanceUnits="false" boundaryCondition="false" constant="false">
        <notes>
          <html:p>CHARGE: 0 </html:p>
        </notes>
      </species>
      <species id="M_cpd03307_c0" name="3-4-Dihydroxymandelaldehyde-c0" compartment="c0" hasOnlySubstanceUnits="false" boundaryCondition="false" constant="false">
        <notes>
          <html:p>CHARGE: 0 </html:p>
        </notes>
      </species>
      <species id="M_cpd12072_c0" name="Protein-dithiol-c0" compartment="c0" hasOnlySubstanceUnits="false" boundaryCondition="false" constant="false">
        <notes>
          <html:p>CHARGE: 0 </html:p>
        </notes>
      </species>
      <species id="M_cpd12139_c0" name="Protein-disulfide-c0" compartment="c0" hasOnlySubstanceUnits="false" boundaryCondition="false" constant="false">
        <notes>
          <html:p>CHARGE: 0 </html:p>
        </notes>
      </species>
      <species id="M_cpd11584_e0" name="Ala-His-e0" compartment="e0" hasOnlySubstanceUnits="false" boundaryCondition="false" constant="false">
        <notes>
          <html:p>CHARGE: 0 </html:p>
        </notes>
      </species>
      <species id="M_cpd03659_c0" name="GQ1-c0" compartment="c0" hasOnlySubstanceUnits="false" boundaryCondition="false" constant="false">
        <notes>
          <html:p>CHARGE: -4 </html:p>
        </notes>
      </species>
      <species id="M_cpd00341_c0" name="N-Carbamoylputrescine-c0" compartment="c0" hasOnlySubstanceUnits="false" boundaryCondition="false" constant="false">
        <notes>
          <html:p>CHARGE: 1 </html:p>
        </notes>
      </species>
      <species id="M_cpd15677_c0" name="1-2-diisoheptadecanoyl-sn-glycerol-3-phosphate-c0" compartment="c0" hasOnlySubstanceUnits="false" boundaryCondition="false" constant="false">
        <notes>
          <html:p>CHARGE: -1 </html:p>
        </notes>
      </species>
      <species id="M_cpd15718_c0" name="Diisotetradecanoylphosphatidylglycerophosphate-c0" compartment="c0" hasOnlySubstanceUnits="false" boundaryCondition="false" constant="false">
        <notes>
          <html:p>CHARGE: -2 </html:p>
        </notes>
      </species>
      <species id="M_cpd15324_c0" name="1-Acyl-sn-glycero-3-phosphoglycerol-octadec-11-enoyl-c0" compartment="c0" hasOnlySubstanceUnits="false" boundaryCondition="false" constant="false">
        <notes>
          <html:p>CHARGE: -1 </html:p>
        </notes>
      </species>
      <species id="M_cpd02345_c0" name="L-Glutamate1-semialdehyde-c0" compartment="c0" hasOnlySubstanceUnits="false" boundaryCondition="false" constant="false">
        <notes>
          <html:p>CHARGE: 0 </html:p>
        </notes>
      </species>
      <species id="M_cpd00164_c0" name="Glucuronate-c0" compartment="c0" hasOnlySubstanceUnits="false" boundaryCondition="false" constant="false">
        <notes>
          <html:p>CHARGE: -1 </html:p>
        </notes>
      </species>
      <species id="M_cpd15331_c0" name="1-tetradecanoyl-sn-glycerol-3-phosphate-c0" compartment="c0" hasOnlySubstanceUnits="false" boundaryCondition="false" constant="false">
        <notes>
          <html:p>CHARGE: -2 </html:p>
        </notes>
      </species>
      <species id="M_cpd01749_c0" name="N-Formylkynurenine-c0" compartment="c0" hasOnlySubstanceUnits="false" boundaryCondition="false" constant="false">
        <notes>
          <html:p>CHARGE: 0 </html:p>
        </notes>
      </species>
      <species id="M_cpd15542_c0" name="Phosphatidylglycerophosphate-didodecanoyl-c0" compartment="c0" hasOnlySubstanceUnits="false" boundaryCondition="false" constant="false">
        <notes>
          <html:p>CHARGE: -2 </html:p>
        </notes>
      </species>
      <species id="M_cpd03280_c0" name="5-Ureido-4-imidazole-carboxylate-c0" compartment="c0" hasOnlySubstanceUnits="false" boundaryCondition="false" constant="false">
        <notes>
          <html:p>CHARGE: -1 </html:p>
        </notes>
      </species>
      <species id="M_cpd03281_c0" name="5-Amino-4-imidazole-carboxylate-c0" compartment="c0" hasOnlySubstanceUnits="false" boundaryCondition="false" constant="false">
        <notes>
          <html:p>CHARGE: 0 </html:p>
        </notes>
      </species>
      <species id="M_cpd11509_c0" name="10-methyl-3-hydroxy-dodecanoyl-ACP-c0" compartment="c0" hasOnlySubstanceUnits="false" boundaryCondition="false" constant="false">
        <notes>
          <html:p>CHARGE: -1 </html:p>
        </notes>
      </species>
      <species id="M_cpd01260_c0" name="Lauroyl-CoA-c0" compartment="c0" hasOnlySubstanceUnits="false" boundaryCondition="false" constant="false">
        <notes>
          <html:p>CHARGE: -4 </html:p>
        </notes>
      </species>
      <species id="M_cpd01267_c0" name="Valeramide-c0" compartment="c0" hasOnlySubstanceUnits="false" boundaryCondition="false" constant="false">
        <notes>
          <html:p>CHARGE: 0 </html:p>
        </notes>
      </species>
      <species id="M_cpd00597_c0" name="Valerate-c0" compartment="c0" hasOnlySubstanceUnits="false" boundaryCondition="false" constant="false">
        <notes>
          <html:p>CHARGE: -1 </html:p>
        </notes>
      </species>
      <species id="M_cpd01563_c0" name="trans-Aconitate-c0" compartment="c0" hasOnlySubstanceUnits="false" boundaryCondition="false" constant="false">
        <notes>
          <html:p>CHARGE: -3 </html:p>
        </notes>
      </species>
      <species id="M_cpd08353_c0" name="E-3-Methoxycarbonylpent-2-enedioate-c0" compartment="c0" hasOnlySubstanceUnits="false" boundaryCondition="false" constant="false">
        <notes>
          <html:p>CHARGE: -2 </html:p>
        </notes>
      </species>
      <species id="M_cpd15522_c0" name="1-2-ditetradecanoyl-sn-glycerol-3-phosphate-c0" compartment="c0" hasOnlySubstanceUnits="false" boundaryCondition="false" constant="false">
        <notes>
          <html:p>CHARGE: -1 </html:p>
        </notes>
      </species>
      <species id="M_cpd11562_c0" name="12-methyl-3-oxo-tridecanoyl-ACP-c0" compartment="c0" hasOnlySubstanceUnits="false" boundaryCondition="false" constant="false">
        <notes>
          <html:p>CHARGE: -1 </html:p>
        </notes>
      </species>
      <species id="M_cpd11563_c0" name="12-methyl-3-hydroxy-tridecanoyl-ACP-c0" compartment="c0" hasOnlySubstanceUnits="false" boundaryCondition="false" constant="false">
        <notes>
          <html:p>CHARGE: -1 </html:p>
        </notes>
      </species>
      <species id="M_cpd02720_c0" name="5-Amino-6-5-phosphoribitylaminouracil-c0" compartment="c0" hasOnlySubstanceUnits="false" boundaryCondition="false" constant="false">
        <notes>
          <html:p>CHARGE: -2 </html:p>
        </notes>
      </species>
      <species id="M_cpd00150_c0" name="HCN-c0" compartment="c0" hasOnlySubstanceUnits="false" boundaryCondition="false" constant="false">
        <notes>
          <html:p>CHARGE: 0 </html:p>
        </notes>
      </species>
      <species id="M_cpd01211_c0" name="Thiocyanate-c0" compartment="c0" hasOnlySubstanceUnits="false" boundaryCondition="false" constant="false">
        <notes>
          <html:p>CHARGE: -1 </html:p>
        </notes>
      </species>
      <species id="M_cpd00630_c0" name="3-Oxoadipate-c0" compartment="c0" hasOnlySubstanceUnits="false" boundaryCondition="false" constant="false">
        <notes>
          <html:p>CHARGE: -2 </html:p>
        </notes>
      </species>
      <species id="M_cpd00132_c0" name="L-Asparagine-c0" compartment="c0" hasOnlySubstanceUnits="false" boundaryCondition="false" constant="false">
        <notes>
          <html:p>CHARGE: 0 </html:p>
        </notes>
      </species>
      <species id="M_cpd15347_c0" name="2-Acyl-sn-glycero-3-phosphoglycerol-hexadec-9-enoyl-c0" compartment="c0" hasOnlySubstanceUnits="false" boundaryCondition="false" constant="false">
        <notes>
          <html:p>CHARGE: -1 </html:p>
        </notes>
      </species>
      <species id="M_cpd15274_c0" name="Octadecenoyl-CoA-c0" compartment="c0" hasOnlySubstanceUnits="false" boundaryCondition="false" constant="false">
        <notes>
          <html:p>CHARGE: -3 </html:p>
        </notes>
      </species>
      <species id="M_cpd02503_c0" name="3-Hydroxyisobutyryl-CoA-c0" compartment="c0" hasOnlySubstanceUnits="false" boundaryCondition="false" constant="false">
        <notes>
          <html:p>CHARGE: -3 </html:p>
        </notes>
      </species>
      <species id="M_cpd01871_c0" name="3-Methylcatechol-c0" compartment="c0" hasOnlySubstanceUnits="false" boundaryCondition="false" constant="false">
        <notes>
          <html:p>CHARGE: 0 </html:p>
        </notes>
      </species>
      <species id="M_cpd03715_c0" name="2-Hydroxy-6-oxo-hept-2-4-dienoate-c0" compartment="c0" hasOnlySubstanceUnits="false" boundaryCondition="false" constant="false">
        <notes>
          <html:p>CHARGE: -1 </html:p>
        </notes>
      </species>
      <species id="M_cpd00121_e0" name="L-Inositol-e0" compartment="e0" hasOnlySubstanceUnits="false" boundaryCondition="false" constant="false">
        <notes>
          <html:p>CHARGE: 0 </html:p>
        </notes>
      </species>
      <species id="M_cpd02183_c0" name="4-Oxalocrotonate-c0" compartment="c0" hasOnlySubstanceUnits="false" boundaryCondition="false" constant="false">
        <notes>
          <html:p>CHARGE: -2 </html:p>
        </notes>
      </species>
      <species id="M_cpd03158_c0" name="Nicotianamine-c0" compartment="c0" hasOnlySubstanceUnits="false" boundaryCondition="false" constant="false">
        <notes>
          <html:p>CHARGE: -1 </html:p>
        </notes>
      </species>
      <species id="M_cpd00709_c0" name="beta-D-Galactose-c0" compartment="c0" hasOnlySubstanceUnits="false" boundaryCondition="false" constant="false">
        <notes>
          <html:p>CHARGE: 0 </html:p>
        </notes>
      </species>
      <species id="M_cpd15546_c0" name="Phosphatidylglycerophosphate-dihexadec-9-enoyl-c0" compartment="c0" hasOnlySubstanceUnits="false" boundaryCondition="false" constant="false">
        <notes>
          <html:p>CHARGE: -2 </html:p>
        </notes>
      </species>
      <species id="M_cpd00498_c0" name="2-Aceto-2-hydroxybutanoate-c0" compartment="c0" hasOnlySubstanceUnits="false" boundaryCondition="false" constant="false">
        <notes>
          <html:p>CHARGE: -1 </html:p>
        </notes>
      </species>
      <species id="M_cpd06227_c0" name="THF-L-glutamate-c0" compartment="c0" hasOnlySubstanceUnits="false" boundaryCondition="false" constant="false">
        <notes>
          <html:p>CHARGE: -3 </html:p>
        </notes>
      </species>
      <species id="M_cpd02698_c0" name="N-Succinyl-L-2-6-diaminopimelate-c0" compartment="c0" hasOnlySubstanceUnits="false" boundaryCondition="false" constant="false">
        <notes>
          <html:p>CHARGE: -2 </html:p>
        </notes>
      </species>
      <species id="M_cpd00011_e0" name="CO2-e0" compartment="e0" hasOnlySubstanceUnits="false" boundaryCondition="false" constant="false">
        <notes>
          <html:p>CHARGE: 0 </html:p>
        </notes>
      </species>
      <species id="M_cpd03606_c0" name="2-Oxo-3-hydroxy-4-phosphobutanoate-c0" compartment="c0" hasOnlySubstanceUnits="false" boundaryCondition="false" constant="false">
        <notes>
          <html:p>CHARGE: -3 </html:p>
        </notes>
      </species>
      <species id="M_cpd03200_c0" name="Manninotriose-c0" compartment="c0" hasOnlySubstanceUnits="false" boundaryCondition="false" constant="false">
        <notes>
          <html:p>CHARGE: 0 </html:p>
        </notes>
      </species>
      <species id="M_cpd11416_c0" name="Biomass-c0" compartment="c0" hasOnlySubstanceUnits="false" boundaryCondition="false" constant="false">
        <notes>
          <html:p>CHARGE: 0 </html:p>
        </notes>
      </species>
      <species id="M_cpd15432_c0" name="core-oligosaccharide-lipid-A-c0" compartment="c0" hasOnlySubstanceUnits="false" boundaryCondition="false" constant="false">
        <notes>
          <html:p>CHARGE: -11 </html:p>
        </notes>
      </species>
      <species id="M_cpd15540_c0" name="Phosphatidylglycerol-dioctadecanoyl-c0" compartment="c0" hasOnlySubstanceUnits="false" boundaryCondition="false" constant="false">
        <notes>
          <html:p>CHARGE: -1 </html:p>
        </notes>
      </species>
      <species id="M_cpd10515_c0" name="Fe2-plus-c0" compartment="c0" hasOnlySubstanceUnits="false" boundaryCondition="false" constant="false">
        <notes>
          <html:p>CHARGE: 2 </html:p>
        </notes>
      </species>
      <species id="M_cpd15793_c0" name="Stearoylcardiolipin-B-subtilis-c0" compartment="c0" hasOnlySubstanceUnits="false" boundaryCondition="false" constant="false">
        <notes>
          <html:p>CHARGE: -2 </html:p>
        </notes>
      </species>
      <species id="M_cpd12370_c0" name="apo-ACP-c0" compartment="c0" hasOnlySubstanceUnits="false" boundaryCondition="false" constant="false">
        <notes>
          <html:p>CHARGE: 0 </html:p>
        </notes>
      </species>
      <species id="M_cpd15696_c0" name="Dianteisoheptadecanoylphosphatidylethanolamine-c0" compartment="c0" hasOnlySubstanceUnits="false" boundaryCondition="false" constant="false">
        <notes>
          <html:p>CHARGE: 0 </html:p>
        </notes>
      </species>
      <species id="M_cpd03422_c0" name="Cobinamide-c0" compartment="c0" hasOnlySubstanceUnits="false" boundaryCondition="false" constant="false">
        <notes>
          <html:p>CHARGE: 3 </html:p>
        </notes>
      </species>
      <species id="M_cpd00557_c0" name="Siroheme-c0" compartment="c0" hasOnlySubstanceUnits="false" boundaryCondition="false" constant="false">
        <notes>
          <html:p>CHARGE: -8 </html:p>
        </notes>
      </species>
      <species id="M_cpd01997_c0" name="Dimethylbenzimidazole-c0" compartment="c0" hasOnlySubstanceUnits="false" boundaryCondition="false" constant="false">
        <notes>
          <html:p>CHARGE: 0 </html:p>
        </notes>
      </species>
      <species id="M_cpd15794_c0" name="Isoheptadecanoylcardiolipin-B-subtilis-c0" compartment="c0" hasOnlySubstanceUnits="false" boundaryCondition="false" constant="false">
        <notes>
          <html:p>CHARGE: -2 </html:p>
        </notes>
      </species>
      <species id="M_cpd15795_c0" name="Anteisoheptadecanoylcardiolipin-B-subtilis-c0" compartment="c0" hasOnlySubstanceUnits="false" boundaryCondition="false" constant="false">
        <notes>
          <html:p>CHARGE: -2 </html:p>
        </notes>
      </species>
      <species id="M_cpd15722_c0" name="Diisoheptadecanoylphosphatidylglycerol-c0" compartment="c0" hasOnlySubstanceUnits="false" boundaryCondition="false" constant="false">
        <notes>
          <html:p>CHARGE: -1 </html:p>
        </notes>
      </species>
      <species id="M_cpd15723_c0" name="Dianteisoheptadecanoylphosphatidylglycerol-c0" compartment="c0" hasOnlySubstanceUnits="false" boundaryCondition="false" constant="false">
        <notes>
          <html:p>CHARGE: -1 </html:p>
        </notes>
      </species>
      <species id="M_cpd15533_c0" name="phosphatidylethanolamine-dioctadecanoyl-c0" compartment="c0" hasOnlySubstanceUnits="false" boundaryCondition="false" constant="false">
        <notes>
          <html:p>CHARGE: 0 </html:p>
        </notes>
      </species>
      <species id="M_cpd15695_c0" name="Diisoheptadecanoylphosphatidylethanolamine-c0" compartment="c0" hasOnlySubstanceUnits="false" boundaryCondition="false" constant="false">
        <notes>
          <html:p>CHARGE: 0 </html:p>
        </notes>
      </species>
      <species id="M_cpd00345_c0" name="5-Methyltetrahydrofolate-c0" compartment="c0" hasOnlySubstanceUnits="false" boundaryCondition="false" constant="false">
        <notes>
          <html:p>CHARGE: -2 </html:p>
        </notes>
      </species>
      <species id="M_cpd00166_c0" name="Calomide-c0" compartment="c0" hasOnlySubstanceUnits="false" boundaryCondition="false" constant="false">
        <notes>
          <html:p>CHARGE: 2 </html:p>
        </notes>
      </species>
      <species id="M_cpd00063_c0" name="Ca2-plus-c0" compartment="c0" hasOnlySubstanceUnits="false" boundaryCondition="false" constant="false">
        <notes>
          <html:p>CHARGE: 2 </html:p>
        </notes>
      </species>
      <species id="M_cpd11425_c0" name="2dmmq7-c0" compartment="c0" hasOnlySubstanceUnits="false" boundaryCondition="false" constant="false">
        <notes>
          <html:p>CHARGE: 0 </html:p>
        </notes>
      </species>
      <species id="M_cpd03445_c0" name="2-Octaprenyl-6-hydroxyphenol-c0" compartment="c0" hasOnlySubstanceUnits="false" boundaryCondition="false" constant="false">
        <notes>
          <html:p>CHARGE: 0 </html:p>
        </notes>
      </species>
      <species id="M_cpd03446_c0" name="2-Octaprenyl-6-methoxyphenol-c0" compartment="c0" hasOnlySubstanceUnits="false" boundaryCondition="false" constant="false">
        <notes>
          <html:p>CHARGE: 0 </html:p>
        </notes>
      </species>
      <species id="M_cpd03920_c0" name="Adenosylcobinamide-GDP-c0" compartment="c0" hasOnlySubstanceUnits="false" boundaryCondition="false" constant="false">
        <notes>
          <html:p>CHARGE: 1 </html:p>
        </notes>
      </species>
      <species id="M_cpd02964_c0" name="UDP-N-acetylmuramoyl-L-alanyl-D-gamma-glutamyl-meso-2-6-diaminopimelate-c0" compartment="c0" hasOnlySubstanceUnits="false" boundaryCondition="false" constant="false">
        <notes>
          <html:p>CHARGE: -4 </html:p>
        </notes>
      </species>
      <species id="M_cpd03423_c0" name="alpha-Ribazole-c0" compartment="c0" hasOnlySubstanceUnits="false" boundaryCondition="false" constant="false">
        <notes>
          <html:p>CHARGE: 0 </html:p>
        </notes>
      </species>
      <species id="M_cpd15484_c0" name="heptosyl-heptosyl-kdo2-lipidA-c0" compartment="c0" hasOnlySubstanceUnits="false" boundaryCondition="false" constant="false">
        <notes>
          <html:p>CHARGE: -5 </html:p>
        </notes>
      </species>
      <species id="M_cpd15549_c0" name="phospho-heptosyl-heptosyl-kdo2-lipidA-c0" compartment="c0" hasOnlySubstanceUnits="false" boundaryCondition="false" constant="false">
        <notes>
          <html:p>CHARGE: -8 </html:p>
        </notes>
      </species>
      <species id="M_cpd03449_c0" name="2-Octaprenyl-3-methyl-5-hydroxy-6-methoxy-1-4-benzoquinone-c0" compartment="c0" hasOnlySubstanceUnits="false" boundaryCondition="false" constant="false">
        <notes>
          <html:p>CHARGE: 0 </html:p>
        </notes>
      </species>
      <species id="M_cpd00185_c0" name="D-Arabinose-c0" compartment="c0" hasOnlySubstanceUnits="false" boundaryCondition="false" constant="false">
        <notes>
          <html:p>CHARGE: 0 </html:p>
        </notes>
      </species>
      <species id="M_cpd02835_c0" name="UDP-2-3-bis3-hydroxytetradecanoylglucosamine-c0" compartment="c0" hasOnlySubstanceUnits="false" boundaryCondition="false" constant="false">
        <notes>
          <html:p>CHARGE: -2 </html:p>
        </notes>
      </species>
      <species id="M_cpd02930_c0" name="Lipid-X-c0" compartment="c0" hasOnlySubstanceUnits="false" boundaryCondition="false" constant="false">
        <notes>
          <html:p>CHARGE: -2 </html:p>
        </notes>
      </species>
      <species id="M_cpd02886_c0" name="UDP-3-O-beta-hydroxymyristoyl-N-acetylglucosamine-c0" compartment="c0" hasOnlySubstanceUnits="false" boundaryCondition="false" constant="false">
        <notes>
          <html:p>CHARGE: -2 </html:p>
        </notes>
      </species>
      <species id="M_cpd03584_c0" name="UDP-3-O-beta-hydroxymyristoyl-D-glucosamine-c0" compartment="c0" hasOnlySubstanceUnits="false" boundaryCondition="false" constant="false">
        <notes>
          <html:p>CHARGE: -1 </html:p>
        </notes>
      </species>
      <species id="M_cpd04918_c0" name="D-Glycero-D-manno-heptose7-phosphate-c0" compartment="c0" hasOnlySubstanceUnits="false" boundaryCondition="false" constant="false">
        <notes>
          <html:p>CHARGE: -2 </html:p>
        </notes>
      </species>
      <species id="M_cpd08316_c0" name="D-Glycero-D-manno-heptose1-7-bisphosphate-c0" compartment="c0" hasOnlySubstanceUnits="false" boundaryCondition="false" constant="false">
        <notes>
          <html:p>CHARGE: -4 </html:p>
        </notes>
      </species>
      <species id="M_cpd03585_c0" name="KDO-lipid-IVA-c0" compartment="c0" hasOnlySubstanceUnits="false" boundaryCondition="false" constant="false">
        <notes>
          <html:p>CHARGE: -5 </html:p>
        </notes>
      </species>
      <species id="M_cpd03586_c0" name="kdo2-lipid-iva-c0" compartment="c0" hasOnlySubstanceUnits="false" boundaryCondition="false" constant="false">
        <notes>
          <html:p>CHARGE: -6 </html:p>
        </notes>
      </species>
      <species id="M_cpd15672_c0" name="1-anteisoheptadecanoyl-sn-glycerol-3-phosphate-c0" compartment="c0" hasOnlySubstanceUnits="false" boundaryCondition="false" constant="false">
        <notes>
          <html:p>CHARGE: -1 </html:p>
        </notes>
      </species>
      <species id="M_cpd15671_c0" name="1-isoheptadecanoyl-sn-glycerol-3-phosphate-c0" compartment="c0" hasOnlySubstanceUnits="false" boundaryCondition="false" constant="false">
        <notes>
          <html:p>CHARGE: -1 </html:p>
        </notes>
      </species>
      <species id="M_cpd03426_c0" name="Sirohydrochlorin-c0" compartment="c0" hasOnlySubstanceUnits="false" boundaryCondition="false" constant="false">
        <notes>
          <html:p>CHARGE: -8 </html:p>
        </notes>
      </species>
      <species id="M_cpd00731_c0" name="Ala-Ala-c0" compartment="c0" hasOnlySubstanceUnits="false" boundaryCondition="false" constant="false">
        <notes>
          <html:p>CHARGE: 0 </html:p>
        </notes>
      </species>
      <species id="M_cpd15690_c0" name="Dianteisoheptadecanoylphosphatidylserine-c0" compartment="c0" hasOnlySubstanceUnits="false" boundaryCondition="false" constant="false">
        <notes>
          <html:p>CHARGE: -2 </html:p>
        </notes>
      </species>
      <species id="M_cpd03448_c0" name="2-Octaprenyl-3-methyl-6-methoxy-1-4-benzoquinone-c0" compartment="c0" hasOnlySubstanceUnits="false" boundaryCondition="false" constant="false">
        <notes>
          <html:p>CHARGE: 0 </html:p>
        </notes>
      </species>
      <species id="M_cpd03587_c0" name="kdo2-lipid-a-c0" compartment="c0" hasOnlySubstanceUnits="false" boundaryCondition="false" constant="false">
        <notes>
          <html:p>CHARGE: -6 </html:p>
        </notes>
      </species>
      <species id="M_cpd03831_c0" name="ADP-L-glycero-D-manno-heptose-c0" compartment="c0" hasOnlySubstanceUnits="false" boundaryCondition="false" constant="false">
        <notes>
          <html:p>CHARGE: -2 </html:p>
        </notes>
      </species>
      <species id="M_cpd15485_c0" name="heptosyl-kdo2-lipidA-c0" compartment="c0" hasOnlySubstanceUnits="false" boundaryCondition="false" constant="false">
        <notes>
          <html:p>CHARGE: -5 </html:p>
        </notes>
      </species>
      <species id="M_cpd00264_e0" name="Spermidine-e0" compartment="e0" hasOnlySubstanceUnits="false" boundaryCondition="false" constant="false">
        <notes>
          <html:p>CHARGE: 3 </html:p>
        </notes>
      </species>
      <species id="M_cpd03736_c0" name="Lauroyl-KDO2-lipid-IVA-c0" compartment="c0" hasOnlySubstanceUnits="false" boundaryCondition="false" constant="false">
        <notes>
          <html:p>CHARGE: -6 </html:p>
        </notes>
      </species>
      <species id="M_cpd15477_c0" name="glucosyl-glucosyl-galactosyl-glucosyl-inner-core-oligosaccharide-lipid-A-c0" compartment="c0" hasOnlySubstanceUnits="false" boundaryCondition="false" constant="false">
        <notes>
          <html:p>CHARGE: -11 </html:p>
        </notes>
      </species>
      <species id="M_cpd15489_c0" name="inner-core-oligosaccharide-lipid-A-c0" compartment="c0" hasOnlySubstanceUnits="false" boundaryCondition="false" constant="false">
        <notes>
          <html:p>CHARGE: -7 </html:p>
        </notes>
      </species>
      <species id="M_cpd15479_c0" name="glucosyl-inner-core-oligosaccharide-lipid-A-c0" compartment="c0" hasOnlySubstanceUnits="false" boundaryCondition="false" constant="false">
        <notes>
          <html:p>CHARGE: -11 </html:p>
        </notes>
      </species>
      <species id="M_cpd00136_c0" name="4-Hydroxybenzoate-c0" compartment="c0" hasOnlySubstanceUnits="false" boundaryCondition="false" constant="false">
        <notes>
          <html:p>CHARGE: -1 </html:p>
        </notes>
      </species>
      <species id="M_cpd04920_c0" name="D-Glycero-D-manno-heptose1-phosphate-c0" compartment="c0" hasOnlySubstanceUnits="false" boundaryCondition="false" constant="false">
        <notes>
          <html:p>CHARGE: -2 </html:p>
        </notes>
      </species>
      <species id="M_cpd15689_c0" name="Diisoheptadecanoylphosphatidylserine-c0" compartment="c0" hasOnlySubstanceUnits="false" boundaryCondition="false" constant="false">
        <notes>
          <html:p>CHARGE: -2 </html:p>
        </notes>
      </species>
      <species id="M_cpd15550_c0" name="phospho-heptosyl-phospho-heptosyl-heptosyl-kdo2-lipidA-c0" compartment="c0" hasOnlySubstanceUnits="false" boundaryCondition="false" constant="false">
        <notes>
          <html:p>CHARGE: -10 </html:p>
        </notes>
      </species>
      <species id="M_cpd15492_c0" name="kdo-phospho-heptosyl-phospho-heptosyl-heptosyl-kdo2-lipidA-c0" compartment="c0" hasOnlySubstanceUnits="false" boundaryCondition="false" constant="false">
        <notes>
          <html:p>CHARGE: -11 </html:p>
        </notes>
      </species>
      <species id="M_cpd02993_c0" name="Lipid-IVA-c0" compartment="c0" hasOnlySubstanceUnits="false" boundaryCondition="false" constant="false">
        <notes>
          <html:p>CHARGE: -4 </html:p>
        </notes>
      </species>
      <species id="M_cpd11606_c0" name="Menaquinone-7-c0" compartment="c0" hasOnlySubstanceUnits="false" boundaryCondition="false" constant="false">
        <notes>
          <html:p>CHARGE: 0 </html:p>
        </notes>
      </species>
      <species id="M_cpd15488_c0" name="heptosyl-phospho-heptosyl-heptosyl-kdo2-lipidA-c0" compartment="c0" hasOnlySubstanceUnits="false" boundaryCondition="false" constant="false">
        <notes>
          <html:p>CHARGE: -8 </html:p>
        </notes>
      </species>
      <species id="M_cpd15475_c0" name="glucosyl-galactosyl-glucosyl-inner-core-oligosaccharide-lipid-A-c0" compartment="c0" hasOnlySubstanceUnits="false" boundaryCondition="false" constant="false">
        <notes>
          <html:p>CHARGE: -11 </html:p>
        </notes>
      </species>
      <species id="M_cpd00028_e0" name="Heme-e0" compartment="e0" hasOnlySubstanceUnits="false" boundaryCondition="false" constant="false">
        <notes>
          <html:p>CHARGE: -2 </html:p>
        </notes>
      </species>
      <species id="M_cpd03002_c0" name="Lipid-A-disaccharide-c0" compartment="c0" hasOnlySubstanceUnits="false" boundaryCondition="false" constant="false">
        <notes>
          <html:p>CHARGE: -2 </html:p>
        </notes>
      </species>
      <species id="M_cpd03443_c0" name="3-Octaprenyl-4-hydroxybenzoate-c0" compartment="c0" hasOnlySubstanceUnits="false" boundaryCondition="false" constant="false">
        <notes>
          <html:p>CHARGE: -1 </html:p>
        </notes>
      </species>
      <species id="M_cpd03444_c0" name="2-Octaprenylphenol-c0" compartment="c0" hasOnlySubstanceUnits="false" boundaryCondition="false" constant="false">
        <notes>
          <html:p>CHARGE: 0 </html:p>
        </notes>
      </species>
      <species id="M_cpd00063_e0" name="Ca2-plus-e0" compartment="e0" hasOnlySubstanceUnits="false" boundaryCondition="false" constant="false">
        <notes>
          <html:p>CHARGE: 2 </html:p>
        </notes>
      </species>
      <species id="M_cpd01080_e0" name="ocdca-e0" compartment="e0" hasOnlySubstanceUnits="false" boundaryCondition="false" constant="false">
        <notes>
          <html:p>CHARGE: -1 </html:p>
        </notes>
      </species>
      <species id="M_cpd00393_e0" name="Folate-e0" compartment="e0" hasOnlySubstanceUnits="false" boundaryCondition="false" constant="false">
        <notes>
          <html:p>CHARGE: -2 </html:p>
        </notes>
      </species>
      <species id="M_cpd02904_c0" name="alpha-Ribazole-5-phosphate-c0" compartment="c0" hasOnlySubstanceUnits="false" boundaryCondition="false" constant="false">
        <notes>
          <html:p>CHARGE: -2 </html:p>
        </notes>
      </species>
      <species id="M_cpd00516_e0" name="meso-2-6-Diaminopimelate-e0" compartment="e0" hasOnlySubstanceUnits="false" boundaryCondition="false" constant="false">
        <notes>
          <html:p>CHARGE: 0 </html:p>
        </notes>
      </species>
      <species id="M_cpd03447_c0" name="2-Octaprenyl-6-methoxy-1-4-benzoquinone-c0" compartment="c0" hasOnlySubstanceUnits="false" boundaryCondition="false" constant="false">
        <notes>
          <html:p>CHARGE: 0 </html:p>
        </notes>
      </species>
      <species id="M_cpd15469_c0" name="galactosyl-glucosyl-inner-core-oligosaccharide-lipid-A-c0" compartment="c0" hasOnlySubstanceUnits="false" boundaryCondition="false" constant="false">
        <notes>
          <html:p>CHARGE: -11 </html:p>
        </notes>
      </species>
      <species id="M_cpd11606_e0" name="Menaquinone-7-e0" compartment="e0" hasOnlySubstanceUnits="false" boundaryCondition="false" constant="false">
        <notes>
          <html:p>CHARGE: 0 </html:p>
        </notes>
      </species>
      <species id="M_cpd00099_e0" name="Cl-e0" compartment="e0" hasOnlySubstanceUnits="false" boundaryCondition="false" constant="false">
        <notes>
          <html:p>CHARGE: -1 </html:p>
        </notes>
      </species>
      <species id="M_cpd03830_c0" name="ADP-D-glycero-D-manno-heptose-c0" compartment="c0" hasOnlySubstanceUnits="false" boundaryCondition="false" constant="false">
        <notes>
          <html:p>CHARGE: -2 </html:p>
        </notes>
      </species>
      <species id="M_cpd03847_e0" name="Myristic-acid-e0" compartment="e0" hasOnlySubstanceUnits="false" boundaryCondition="false" constant="false">
        <notes>
          <html:p>CHARGE: -1 </html:p>
        </notes>
      </species>
      <species id="M_cpd00029_e0" name="Acetate-e0" compartment="e0" hasOnlySubstanceUnits="false" boundaryCondition="false" constant="false">
        <notes>
          <html:p>CHARGE: -2147483648 </html:p>
        </notes>
      </species>
      <species id="M_cpd00141_e0" name="Propionate-e0" compartment="e0" hasOnlySubstanceUnits="false" boundaryCondition="false" constant="false">
        <notes>
          <html:p>CHARGE: -2147483648 </html:p>
        </notes>
      </species>
      <species id="M_cpd00141_c0" name="Propionate-c0" compartment="c0" hasOnlySubstanceUnits="false" boundaryCondition="false" constant="false">
        <notes>
          <html:p>CHARGE: -2147483648 </html:p>
        </notes>
      </species>
      <species id="M_cpd01861_c0" name="(R)-1,2-Propanediol-c0" compartment="c0" hasOnlySubstanceUnits="false" boundaryCondition="false" constant="false">
        <notes>
          <html:p>CHARGE: -2147483648 </html:p>
        </notes>
      </species>
      <species id="M_cpd01861_e0" name="(R)-1,2-Propanediol-e0" compartment="e0" hasOnlySubstanceUnits="false" boundaryCondition="false" constant="false">
        <notes>
          <html:p>CHARGE: -2147483648 </html:p>
        </notes>
      </species>
      <species id="M_cpd00453_c0" name="1,2-Propanediol-c0" compartment="c0" hasOnlySubstanceUnits="false" boundaryCondition="false" constant="false">
        <notes>
          <html:p>CHARGE: -2147483648 </html:p>
        </notes>
      </species>
      <species id="M_cpd00453_e0" name="1,2-Propanediol-e0" compartment="e0" hasOnlySubstanceUnits="false" boundaryCondition="false" constant="false">
        <notes>
          <html:p>CHARGE: -2147483648 </html:p>
        </notes>
      </species>
      <species id="M_cpd00071_e0" name="Acetaldehyde-e0" compartment="e0" hasOnlySubstanceUnits="false" boundaryCondition="false" constant="false">
        <notes>
          <html:p>CHARGE: -2147483648 </html:p>
        </notes>
      </species>
      <species id="M_cpd00150_e0" name="HCN-e0" compartment="e0" hasOnlySubstanceUnits="false" boundaryCondition="false" constant="false">
        <notes>
          <html:p>CHARGE: -2147483648 </html:p>
        </notes>
      </species>
      <species id="M_cpd08021_c0" name="DMSO-c0" compartment="c0" hasOnlySubstanceUnits="false" boundaryCondition="false" constant="false">
        <notes>
          <html:p>CHARGE: -2147483648 </html:p>
        </notes>
      </species>
      <species id="M_cpd08021_e0" name="DMSO-e0" compartment="e0" hasOnlySubstanceUnits="false" boundaryCondition="false" constant="false">
        <notes>
          <html:p>CHARGE: -2147483648 </html:p>
        </notes>
      </species>
      <species id="M_cpd00450_c0" name="Methyl sulfide-c0" compartment="c0" hasOnlySubstanceUnits="false" boundaryCondition="false" constant="false">
        <notes>
          <html:p>CHARGE: -2147483648 </html:p>
        </notes>
      </species>
      <species id="M_cpd00450_e0" name="Methyl sulfide-e0" compartment="e0" hasOnlySubstanceUnits="false" boundaryCondition="false" constant="false">
        <notes>
          <html:p>CHARGE: -2147483648 </html:p>
        </notes>
      </species>
      <species id="M_cpd00363_e0" name="Ethanol-e0" compartment="e0" hasOnlySubstanceUnits="false" boundaryCondition="false" constant="false">
        <notes>
          <html:p>CHARGE: -2147483648 </html:p>
        </notes>
      </species>
      <species id="M_cpd00055_e0" name="Formaldehyde-e0" compartment="e0" hasOnlySubstanceUnits="false" boundaryCondition="false" constant="false">
        <notes>
          <html:p>CHARGE: -2147483648 </html:p>
        </notes>
      </species>
      <species id="M_cpd00448_e0" name="D-Glyceraldehyde-e0" compartment="e0" hasOnlySubstanceUnits="false" boundaryCondition="false" constant="false">
        <notes>
          <html:p>CHARGE: -2147483648 </html:p>
        </notes>
      </species>
      <species id="M_cpd00025_e0" name="H2O2-e0" compartment="e0" hasOnlySubstanceUnits="false" boundaryCondition="false" constant="false">
        <notes>
          <html:p>CHARGE: -2147483648 </html:p>
        </notes>
      </species>
      <species id="M_cpd00239_e0" name="H2S-e0" compartment="e0" hasOnlySubstanceUnits="false" boundaryCondition="false" constant="false">
        <notes>
          <html:p>CHARGE: -2147483648 </html:p>
        </notes>
      </species>
      <species id="M_cpd11640_e0" name="H2-e0" compartment="e0" hasOnlySubstanceUnits="false" boundaryCondition="false" constant="false">
        <notes>
          <html:p>CHARGE: -2147483648 </html:p>
        </notes>
      </species>
      <species id="M_cpd00359_e0" name="indol-e0" compartment="e0" hasOnlySubstanceUnits="false" boundaryCondition="false" constant="false">
        <notes>
          <html:p>CHARGE: -2147483648 </html:p>
        </notes>
      </species>
      <species id="M_cpd11574_c0" name="Molybdate-c0" compartment="c0" hasOnlySubstanceUnits="false" boundaryCondition="false" constant="false">
        <notes>
          <html:p>CHARGE: -2147483648 </html:p>
        </notes>
      </species>
      <species id="M_cpd11574_e0" name="Molybdate-e0" compartment="e0" hasOnlySubstanceUnits="false" boundaryCondition="false" constant="false">
        <notes>
          <html:p>CHARGE: -2147483648 </html:p>
        </notes>
      </species>
      <species id="M_cpd00659_c0" name="Nitrous oxide-c0" compartment="c0" hasOnlySubstanceUnits="false" boundaryCondition="false" constant="false">
        <notes>
          <html:p>CHARGE: -2147483648 </html:p>
        </notes>
      </species>
      <species id="M_cpd00659_e0" name="Nitrous oxide-e0" compartment="e0" hasOnlySubstanceUnits="false" boundaryCondition="false" constant="false">
        <notes>
          <html:p>CHARGE: -2147483648 </html:p>
        </notes>
      </species>
      <species id="M_cpd00418_c0" name="NO-c0" compartment="c0" hasOnlySubstanceUnits="false" boundaryCondition="false" constant="false">
        <notes>
          <html:p>CHARGE: -2147483648 </html:p>
        </notes>
      </species>
      <species id="M_cpd00418_e0" name="NO-e0" compartment="e0" hasOnlySubstanceUnits="false" boundaryCondition="false" constant="false">
        <notes>
          <html:p>CHARGE: -2147483648 </html:p>
        </notes>
      </species>
      <species id="M_cpd00371_c0" name="Propanal-c0" compartment="c0" hasOnlySubstanceUnits="false" boundaryCondition="false" constant="false">
        <notes>
          <html:p>CHARGE: -2147483648 </html:p>
        </notes>
      </species>
      <species id="M_cpd00371_e0" name="Propanal-e0" compartment="e0" hasOnlySubstanceUnits="false" boundaryCondition="false" constant="false">
        <notes>
          <html:p>CHARGE: -2147483648 </html:p>
        </notes>
      </species>
      <species id="M_cpd00811_c0" name="(CH3)3NO-c0" compartment="c0" hasOnlySubstanceUnits="false" boundaryCondition="false" constant="false">
        <notes>
          <html:p>CHARGE: -2147483648 </html:p>
        </notes>
      </species>
      <species id="M_cpd00811_e0" name="(CH3)3NO-e0" compartment="e0" hasOnlySubstanceUnits="false" boundaryCondition="false" constant="false">
        <notes>
          <html:p>CHARGE: -2147483648 </html:p>
        </notes>
      </species>
      <species id="M_cpd00204_c0" name="CO-c0" compartment="c0" hasOnlySubstanceUnits="false" boundaryCondition="false" constant="false">
        <notes>
          <html:p>CHARGE: -2147483648 </html:p>
        </notes>
      </species>
      <species id="M_cpd00204_e0" name="CO-e0" compartment="e0" hasOnlySubstanceUnits="false" boundaryCondition="false" constant="false">
        <notes>
          <html:p>CHARGE: -2147483648 </html:p>
        </notes>
      </species>
      <species id="M_cpd00361_e0" name="ACTN-e0" compartment="e0" hasOnlySubstanceUnits="false" boundaryCondition="false" constant="false">
        <notes>
          <html:p>CHARGE: -2147483648 </html:p>
        </notes>
      </species>
      <species id="M_cpd01947_c0" name="BDOH-c0" compartment="c0" hasOnlySubstanceUnits="false" boundaryCondition="false" constant="false">
        <notes>
          <html:p>CHARGE: -2147483648 </html:p>
        </notes>
      </species>
      <species id="M_cpd01947_e0" name="BDOH-e0" compartment="e0" hasOnlySubstanceUnits="false" boundaryCondition="false" constant="false">
        <notes>
          <html:p>CHARGE: -2147483648 </html:p>
        </notes>
      </species>
      <species id="M_cpd03662_c0" name="n-Butanol-c0" compartment="c0" hasOnlySubstanceUnits="false" boundaryCondition="false" constant="false">
        <notes>
          <html:p>CHARGE: -2147483648 </html:p>
        </notes>
      </species>
      <species id="M_cpd03662_e0" name="n-Butanol-e0" compartment="e0" hasOnlySubstanceUnits="false" boundaryCondition="false" constant="false">
        <notes>
          <html:p>CHARGE: -2147483648 </html:p>
        </notes>
      </species>
      <species id="M_cpd01133_e0" name="Stachyose" compartment="e0" hasOnlySubstanceUnits="false" boundaryCondition="false" constant="false">
        <notes>
          <html:p>CHARGE: -2147483648 </html:p>
        </notes>
      </species>
      <species id="M_cpd00382_e0" name="Melitose" compartment="e0" hasOnlySubstanceUnits="false" boundaryCondition="false" constant="false">
        <notes>
          <html:p>CHARGE: -2147483648 </html:p>
        </notes>
      </species>
      <species id="M_cpd11657_e0" name="Starch" compartment="e0" hasOnlySubstanceUnits="false" boundaryCondition="false" constant="false">
        <notes>
          <html:p>CHARGE: -2147483648 </html:p>
        </notes>
      </species>
      <species id="M_cpd11746_e0" name="Cellulose" compartment="e0" hasOnlySubstanceUnits="false" boundaryCondition="false" constant="false">
        <notes>
          <html:p>CHARGE: -2147483648 </html:p>
        </notes>
      </species>
      <species id="M_cpd11601_e0" name="Pectin" compartment="e0" hasOnlySubstanceUnits="false" boundaryCondition="false" constant="false">
        <notes>
          <html:p>CHARGE: -2147483648 </html:p>
        </notes>
      </species>
      <species id="M_cpd00041_e0" name="L-Aspartate" compartment="e0" hasOnlySubstanceUnits="false" boundaryCondition="false" constant="false">
        <notes>
          <html:p>CHARGE: -2147483648 </html:p>
        </notes>
      </species>
      <species id="M_cpd00084_e0" name="L-Cysteine" compartment="e0" hasOnlySubstanceUnits="false" boundaryCondition="false" constant="false">
        <notes>
          <html:p>CHARGE: -2147483648 </html:p>
        </notes>
      </species>
      <species id="M_cpd00119_e0" name="L-Histidine" compartment="e0" hasOnlySubstanceUnits="false" boundaryCondition="false" constant="false">
        <notes>
          <html:p>CHARGE: -2147483648 </html:p>
        </notes>
      </species>
      <species id="M_cpd00039_e0" name="L-Lysine" compartment="e0" hasOnlySubstanceUnits="false" boundaryCondition="false" constant="false">
        <notes>
          <html:p>CHARGE: -2147483648 </html:p>
        </notes>
      </species>
      <species id="M_cpd00066_e0" name="L-Phenylalanine" compartment="e0" hasOnlySubstanceUnits="false" boundaryCondition="false" constant="false">
        <notes>
          <html:p>CHARGE: -2147483648 </html:p>
        </notes>
      </species>
      <species id="M_cpd00161_e0" name="L-Threonine" compartment="e0" hasOnlySubstanceUnits="false" boundaryCondition="false" constant="false">
        <notes>
          <html:p>CHARGE: -2147483648 </html:p>
        </notes>
      </species>
      <species id="M_cpd00065_e0" name="L-Tryptophan" compartment="e0" hasOnlySubstanceUnits="false" boundaryCondition="false" constant="false">
        <notes>
          <html:p>CHARGE: -2147483648 </html:p>
        </notes>
      </species>
      <species id="M_cpd00069_e0" name="L-Tyrosine" compartment="e0" hasOnlySubstanceUnits="false" boundaryCondition="false" constant="false">
        <notes>
          <html:p>CHARGE: -2147483648 </html:p>
        </notes>
      </species>
      <species id="M_cpd10515_e0" name="Fe2+" compartment="e0" hasOnlySubstanceUnits="false" boundaryCondition="false" constant="false">
        <notes>
          <html:p>CHARGE: -2147483648 </html:p>
        </notes>
      </species>
      <species id="M_cpd00220_e0" name="Riboflavin" compartment="e0" hasOnlySubstanceUnits="false" boundaryCondition="false" constant="false">
        <notes>
          <html:p>CHARGE: -2147483648 </html:p>
        </notes>
      </species>
      <species id="M_cpd00218_e0" name="Niacin" compartment="e0" hasOnlySubstanceUnits="false" boundaryCondition="false" constant="false">
        <notes>
          <html:p>CHARGE: -2147483648 </html:p>
        </notes>
      </species>
      <species id="M_cpd00644_e0" name="PAN" compartment="e0" hasOnlySubstanceUnits="false" boundaryCondition="false" constant="false">
        <notes>
          <html:p>CHARGE: -2147483648 </html:p>
        </notes>
      </species>
      <species id="M_cpd00215_e0" name="Pyridoxal" compartment="e0" hasOnlySubstanceUnits="false" boundaryCondition="false" constant="false">
        <notes>
          <html:p>CHARGE: -2147483648 </html:p>
        </notes>
      </species>
      <species id="M_cpd00098_e0" name="Choline" compartment="e0" hasOnlySubstanceUnits="false" boundaryCondition="false" constant="false">
        <notes>
          <html:p>CHARGE: -2147483648 </html:p>
        </notes>
      </species>
      <species id="M_cpd00059_e0" name="L-Ascorbate" compartment="e0" hasOnlySubstanceUnits="false" boundaryCondition="false" constant="false">
        <notes>
          <html:p>CHARGE: -2147483648 </html:p>
        </notes>
      </species>
      <species id="M_cpd01631_e0" name="Gamma-Tocopherol" compartment="e0" hasOnlySubstanceUnits="false" boundaryCondition="false" constant="false">
        <notes>
          <html:p>CHARGE: -2147483648 </html:p>
        </notes>
      </species>
      <species id="M_cpd01401_e0" name="Vitamin K1" compartment="e0" hasOnlySubstanceUnits="false" boundaryCondition="false" constant="false">
        <notes>
          <html:p>CHARGE: -2147483648 </html:p>
        </notes>
      </species>
      <species id="M_cpd00506_c0" name="gamma-Glutamylcysteine-c0" compartment="c0" hasOnlySubstanceUnits="false" boundaryCondition="false" constant="false">
        <notes>
          <html:p>CHARGE: -2147483648 </html:p>
        </notes>
      </species>
      <species id="M_cpd00841_c0" name="5-diphosphomevalonate-c0" compartment="c0" hasOnlySubstanceUnits="false" boundaryCondition="false" constant="false">
        <notes>
          <html:p>CHARGE: -2147483648 </html:p>
        </notes>
      </species>
      <species id="M_cpd21488_c0" name="(2S,4S)-4-Hydroxy-2,3,4,5-tetrahydrodipicolinate-c0" compartment="c0" hasOnlySubstanceUnits="false" boundaryCondition="false" constant="false">
        <notes>
          <html:p>CHARGE: -2147483648 </html:p>
        </notes>
      </species>
      <species id="M_cpd03125_c0" name="(2E)-Hexenoyl-CoA-c0" compartment="c0" hasOnlySubstanceUnits="false" boundaryCondition="false" constant="false">
        <notes>
          <html:p>CHARGE: -2147483648 </html:p>
        </notes>
      </species>
      <species id="M_cpd02095_c0" name="L-2,4-Diaminobutyrate-c0" compartment="c0" hasOnlySubstanceUnits="false" boundaryCondition="false" constant="false">
        <notes>
          <html:p>CHARGE: -2147483648 </html:p>
        </notes>
      </species>
      <species id="M_cpd01107_c0" name="Decanoate-c0" compartment="c0" hasOnlySubstanceUnits="false" boundaryCondition="false" constant="false">
        <notes>
          <html:p>CHARGE: -2147483648 </html:p>
        </notes>
      </species>
      <species id="M_cpd15557_c0" name="phosphatidylserine dioctadecanoyl-c0" compartment="c0" hasOnlySubstanceUnits="false" boundaryCondition="false" constant="false">
        <notes>
          <html:p>CHARGE: -2147483648 </html:p>
        </notes>
      </species>
      <species id="M_cpd11595_e0" name="chromate" compartment="e0" hasOnlySubstanceUnits="false" boundaryCondition="false" constant="false">
        <notes>
          <html:p>CHARGE: -2147483648 </html:p>
        </notes>
      </species>
      <species id="M_cpd00262_c0" name="Oxalyl-CoA-c0" compartment="c0" hasOnlySubstanceUnits="false" boundaryCondition="false" constant="false">
        <notes>
          <html:p>CHARGE: -2147483648 </html:p>
        </notes>
      </species>
      <species id="M_cpd00180_c0" name="Oxalate-c0" compartment="c0" hasOnlySubstanceUnits="false" boundaryCondition="false" constant="false">
        <notes>
          <html:p>CHARGE: -2147483648 </html:p>
        </notes>
      </species>
      <species id="M_cpd00592_c0" name="Formyl-CoA-c0" compartment="c0" hasOnlySubstanceUnits="false" boundaryCondition="false" constant="false">
        <notes>
          <html:p>CHARGE: -2147483648 </html:p>
        </notes>
      </species>
      <species id="M_cpd11451_c0" name="mql7-c0" compartment="c0" hasOnlySubstanceUnits="false" boundaryCondition="false" constant="false">
        <notes>
          <html:p>CHARGE: -2147483648 </html:p>
        </notes>
      </species>
      <species id="M_cpd02662_c0" name="Malyl-CoA-c0" compartment="c0" hasOnlySubstanceUnits="false" boundaryCondition="false" constant="false">
        <notes>
          <html:p>CHARGE: -2147483648 </html:p>
        </notes>
      </species>
      <species id="M_cpd18009_c0" name="Ethylmalonyl-CoA-c0" compartment="c0" hasOnlySubstanceUnits="false" boundaryCondition="false" constant="false">
        <notes>
          <html:p>CHARGE: -2147483648 </html:p>
        </notes>
      </species>
      <species id="M_cpd00158_e0" name="CELB-e0-e0" compartment="e0" hasOnlySubstanceUnits="false" boundaryCondition="false" constant="false">
        <notes>
          <html:p>CHARGE: -2147483648 </html:p>
        </notes>
      </species>
      <species id="M_cpd00108_e0" name="Galactose-e0-e0" compartment="e0" hasOnlySubstanceUnits="false" boundaryCondition="false" constant="false">
        <notes>
          <html:p>CHARGE: -2147483648 </html:p>
        </notes>
      </species>
      <species id="M_cpd03198_e0" name="Melibiose-e0-e0" compartment="e0" hasOnlySubstanceUnits="false" boundaryCondition="false" constant="false">
        <notes>
          <html:p>CHARGE: -2147483648 </html:p>
        </notes>
      </species>
      <species id="M_cpd00020_e0" name="Pyruvate-e0-e0" compartment="e0" hasOnlySubstanceUnits="false" boundaryCondition="false" constant="false">
        <notes>
          <html:p>CHARGE: -2147483648 </html:p>
        </notes>
      </species>
      <species id="M_cpd00159_e0" name="L-Lactate-e0-e0" compartment="e0" hasOnlySubstanceUnits="false" boundaryCondition="false" constant="false">
        <notes>
          <html:p>CHARGE: -2147483648 </html:p>
        </notes>
      </species>
      <species id="M_cpd00036_e0" name="Succinate-e0-e0" compartment="e0" hasOnlySubstanceUnits="false" boundaryCondition="false" constant="false">
        <notes>
          <html:p>CHARGE: -2147483648 </html:p>
        </notes>
      </species>
      <species id="M_cpd00132_e0" name="L-Asparagine-e0-e0" compartment="e0" hasOnlySubstanceUnits="false" boundaryCondition="false" constant="false">
        <notes>
          <html:p>CHARGE: -2147483648 </html:p>
        </notes>
      </species>
      <species id="M_cpd00053_e0" name="L-Glutamine-e0-e0" compartment="e0" hasOnlySubstanceUnits="false" boundaryCondition="false" constant="false">
        <notes>
          <html:p>CHARGE: -2147483648 </html:p>
        </notes>
      </species>
      <species id="M_cpd00211_e0" name="Butyrate-e0-e0" compartment="e0" hasOnlySubstanceUnits="false" boundaryCondition="false" constant="false">
        <notes>
          <html:p>CHARGE: -2147483648 </html:p>
        </notes>
      </species>
      <species id="M_cpd00185_e0" name="D-Arabinose-e0-e0" compartment="e0" hasOnlySubstanceUnits="false" boundaryCondition="false" constant="false">
        <notes>
          <html:p>CHARGE: -2147483648 </html:p>
        </notes>
      </species>
      <species id="M_cpd00221_e0" name="D-Lactate-e0-e0" compartment="e0" hasOnlySubstanceUnits="false" boundaryCondition="false" constant="false">
        <notes>
          <html:p>CHARGE: -2147483648 </html:p>
        </notes>
      </species>
      <species id="M_cpd00222_e0" name="GLCN-e0-e0" compartment="e0" hasOnlySubstanceUnits="false" boundaryCondition="false" constant="false">
        <notes>
          <html:p>CHARGE: -2147483648 </html:p>
        </notes>
      </species>
      <species id="M_cpd00489_e0" name="4-Hydroxyphenylacetate-e0-e0" compartment="e0" hasOnlySubstanceUnits="false" boundaryCondition="false" constant="false">
        <notes>
          <html:p>CHARGE: -2147483648 </html:p>
        </notes>
      </species>
      <species id="M_cpd00154_e0" name="Xylose-e0-e0" compartment="e0" hasOnlySubstanceUnits="false" boundaryCondition="false" constant="false">
        <notes>
          <html:p>CHARGE: -2147483648 </html:p>
        </notes>
      </species>
      <species id="M_cpd17043_e0" name="RNA-transcription-c0" compartment="e0" hasOnlySubstanceUnits="false" boundaryCondition="false" constant="false">
        <notes>
          <html:p>CHARGE: -2147483648 </html:p>
        </notes>
      </species>
      <species id="M_cpd01399_c0" name="Maltotetraose-c0" compartment="c0" hasOnlySubstanceUnits="false" boundaryCondition="false" constant="false">
        <notes>
          <html:p>CHARGE: -2147483648 </html:p>
        </notes>
      </species>
      <species id="M_cpd15495_c0" name="Maltopentaose-c0" compartment="c0" hasOnlySubstanceUnits="false" boundaryCondition="false" constant="false">
        <notes>
          <html:p>CHARGE: -2147483648 </html:p>
        </notes>
      </species>
      <species id="M_cpd15302_e0" name="glycogenn-1-c0" compartment="e0" hasOnlySubstanceUnits="false" boundaryCondition="false" constant="false">
        <notes>
          <html:p>CHARGE: -2147483648 </html:p>
        </notes>
      </species>
      <species id="M_cpd11416_e0" name="Biomass-c0" compartment="e0" hasOnlySubstanceUnits="false" boundaryCondition="false" constant="false">
        <notes>
          <html:p>CHARGE: -2147483648 </html:p>
        </notes>
      </species>
      <species id="M_cpd15204_c0" name="(S)-3-Hydroxyoctadecanoyl-CoA-c0" compartment="c0" hasOnlySubstanceUnits="false" boundaryCondition="false" constant="false">
        <notes>
          <html:p>CHARGE: -2147483648 </html:p>
        </notes>
      </species>
      <species id="M_cpd14937_c0" name="(2E)-Octadecenoyl-CoA-c0" compartment="c0" hasOnlySubstanceUnits="false" boundaryCondition="false" constant="false">
        <notes>
          <html:p>CHARGE: -2147483648 </html:p>
        </notes>
      </species>
      <species id="M_cpd14935_c0" name="3-Oxostearoyl-CoA-c0" compartment="c0" hasOnlySubstanceUnits="false" boundaryCondition="false" constant="false">
        <notes>
          <html:p>CHARGE: -2147483648 </html:p>
        </notes>
      </species>
      <species id="M_cpd02522_c0" name="2-Aminoadipate 6-semialdehyde-c0" compartment="c0" hasOnlySubstanceUnits="false" boundaryCondition="false" constant="false">
        <notes>
          <html:p>CHARGE: -2147483648 </html:p>
        </notes>
      </species>
      <species id="M_cpd00705_c0" name="L-2-Aminoadipate-c0" compartment="c0" hasOnlySubstanceUnits="false" boundaryCondition="false" constant="false">
        <notes>
          <html:p>CHARGE: -2147483648 </html:p>
        </notes>
      </species>
      <species id="M_cpd03571_c0" name="Lactaldehyde-c0" compartment="c0" hasOnlySubstanceUnits="false" boundaryCondition="false" constant="false">
        <notes>
          <html:p>CHARGE: -2147483648 </html:p>
        </notes>
      </species>
      <species id="M_cpd00211_c0" name="Butyrate-c0" compartment="c0" hasOnlySubstanceUnits="false" boundaryCondition="false" constant="false">
        <notes>
          <html:p>CHARGE: -2147483648 </html:p>
        </notes>
      </species>
      <species id="M_cpd03327_c0" name="4-Hydroxy-2-ketopimelate-c0" compartment="c0" hasOnlySubstanceUnits="false" boundaryCondition="false" constant="false">
        <notes>
          <html:p>CHARGE: -2147483648 </html:p>
        </notes>
      </species>
      <species id="M_cpd00457_c0" name="Phosphocholine-c0" compartment="c0" hasOnlySubstanceUnits="false" boundaryCondition="false" constant="false">
        <notes>
          <html:p>CHARGE: -2147483648 </html:p>
        </notes>
      </species>
      <species id="M_cpd00256_c0" name="CDPcholine-c0" compartment="c0" hasOnlySubstanceUnits="false" boundaryCondition="false" constant="false">
        <notes>
          <html:p>CHARGE: -2147483648 </html:p>
        </notes>
      </species>
      <species id="M_cpd11624_c0" name="Lecithin-c0" compartment="c0" hasOnlySubstanceUnits="false" boundaryCondition="false" constant="false">
        <notes>
          <html:p>CHARGE: -2147483648 </html:p>
        </notes>
      </species>
      <species id="M_cpd11422_c0" name="1,2-diacyl-sn-glycerol 3-phosphate-c0" compartment="c0" hasOnlySubstanceUnits="false" boundaryCondition="false" constant="false">
        <notes>
          <html:p>CHARGE: -2147483648 </html:p>
        </notes>
      </species>
      <species id="M_cpd11423_c0" name="1,2-Diacyl-sn-glycerol-c0" compartment="c0" hasOnlySubstanceUnits="false" boundaryCondition="false" constant="false">
        <notes>
          <html:p>CHARGE: -2147483648 </html:p>
        </notes>
      </species>
      <species id="M_cpd00314_c0" name="D-Mannitol-c0" compartment="c0" hasOnlySubstanceUnits="false" boundaryCondition="false" constant="false">
        <notes>
          <html:p>CHARGE: -2147483648 </html:p>
        </notes>
      </species>
      <species id="M_cpd12371_c0" name="MGDG-c0" compartment="c0" hasOnlySubstanceUnits="false" boundaryCondition="false" constant="false">
        <notes>
          <html:p>CHARGE: -2147483648 </html:p>
        </notes>
      </species>
      <species id="M_cpd12813_c0" name="DGDG-c0" compartment="c0" hasOnlySubstanceUnits="false" boundaryCondition="false" constant="false">
        <notes>
          <html:p>CHARGE: -2147483648 </html:p>
        </notes>
      </species>
      <species id="M_cpd19028_c0" name="alpha-D-Ribose 5-phosphate-c0" compartment="c0" hasOnlySubstanceUnits="false" boundaryCondition="false" constant="false">
        <notes>
          <html:p>CHARGE: -2147483648 </html:p>
        </notes>
      </species>
    </listOfSpecies>
    <listOfReactions>
      <reaction id="R_rxn02201_c0" name="2 amino 4 hydroxy 6 hydroxymethyl 7 8 dihydropteridine diphosphate 4 aminobenzoate 2 amino 4 hydroxydihydropteridine 6 methenyltransferase c0" reversible="false" fast="false">
        <notes>
          <html:p>GENE_ASSOCIATION: ((fig or 6666666__SBML_DOT__289754__SBML_DOT__peg__SBML_DOT__956) or (fig or 6666666__SBML_DOT__289754__SBML_DOT__peg__SBML_DOT__676)) </html:p>
          <html:p>SUBSYSTEM:  </html:p>
        </notes>
        <listOfReactants>
          <speciesReference species="M_cpd00443_c0" stoichiometry="1"/>
          <speciesReference species="M_cpd02920_c0" stoichiometry="1"/>
        </listOfReactants>
        <listOfProducts>
          <speciesReference species="M_cpd00012_c0" stoichiometry="1"/>
          <speciesReference species="M_cpd00067_c0" stoichiometry="1"/>
          <speciesReference species="M_cpd00683_c0" stoichiometry="1"/>
        </listOfProducts>
        <kineticLaw>
          <math xmlns="http://www.w3.org/1998/Math/MathML">
            <ci> FLUX_VALUE </ci>
          </math>
          <listOfParameters>
            <parameter id="LOWER_BOUND" value="0"/>
            <parameter id="UPPER_BOUND" value="1000"/>
            <parameter id="OBJECTIVE_COEFFICIENT" value="0"/>
            <parameter id="FLUX_VALUE" value="0"/>
          </listOfParameters>
        </kineticLaw>
      </reaction>
      <reaction id="R_rxn07431_c0" name="R07600 c0" reversible="true" fast="false">
        <notes>
          <html:p>GENE_ASSOCIATION: (((fig or 6666666__SBML_DOT__289754__SBML_DOT__peg__SBML_DOT__249) or (fig or 6666666__SBML_DOT__289754__SBML_DOT__peg__SBML_DOT__3315) or (fig or 6666666__SBML_DOT__289754__SBML_DOT__peg__SBML_DOT__3806) or (fig or 6666666__SBML_DOT__289754__SBML_DOT__peg__SBML_DOT__567)) and ((fig or 6666666__SBML_DOT__289754__SBML_DOT__peg__SBML_DOT__3807) or (fig or 6666666__SBML_DOT__289754__SBML_DOT__peg__SBML_DOT__248) or (fig or 6666666__SBML_DOT__289754__SBML_DOT__peg__SBML_DOT__3316) or (fig or 6666666__SBML_DOT__289754__SBML_DOT__peg__SBML_DOT__566))) </html:p>
          <html:p>SUBSYSTEM:  </html:p>
        </notes>
        <listOfReactants>
          <speciesReference species="M_cpd00213_c0" stoichiometry="1"/>
          <speciesReference species="M_cpd14700_c0" stoichiometry="1"/>
        </listOfReactants>
        <listOfProducts>
          <speciesReference species="M_cpd00056_c0" stoichiometry="1"/>
          <speciesReference species="M_cpd02700_c0" stoichiometry="1"/>
        </listOfProducts>
        <kineticLaw>
          <math xmlns="http://www.w3.org/1998/Math/MathML">
            <ci> FLUX_VALUE </ci>
          </math>
          <listOfParameters>
            <parameter id="LOWER_BOUND" value="-1000"/>
            <parameter id="UPPER_BOUND" value="1000"/>
            <parameter id="OBJECTIVE_COEFFICIENT" value="0"/>
            <parameter id="FLUX_VALUE" value="0"/>
          </listOfParameters>
        </kineticLaw>
      </reaction>
      <reaction id="R_rxn00836_c0" name="IMP diphosphate phospho D ribosyltransferase c0" reversible="true" fast="false">
        <notes>
          <html:p>GENE_ASSOCIATION: (fig or 6666666__SBML_DOT__289754__SBML_DOT__peg__SBML_DOT__961) </html:p>
          <html:p>SUBSYSTEM:  </html:p>
        </notes>
        <listOfReactants>
          <speciesReference species="M_cpd00012_c0" stoichiometry="1"/>
          <speciesReference species="M_cpd00067_c0" stoichiometry="1"/>
          <speciesReference species="M_cpd00114_c0" stoichiometry="1"/>
        </listOfReactants>
        <listOfProducts>
          <speciesReference species="M_cpd00103_c0" stoichiometry="1"/>
          <speciesReference species="M_cpd00226_c0" stoichiometry="1"/>
        </listOfProducts>
        <kineticLaw>
          <math xmlns="http://www.w3.org/1998/Math/MathML">
            <ci> FLUX_VALUE </ci>
          </math>
          <listOfParameters>
            <parameter id="LOWER_BOUND" value="-1000"/>
            <parameter id="UPPER_BOUND" value="0"/>
            <parameter id="OBJECTIVE_COEFFICIENT" value="0"/>
            <parameter id="FLUX_VALUE" value="0"/>
          </listOfParameters>
        </kineticLaw>
      </reaction>
      <reaction id="R_rxn00390_c0" name="N Acyl L aspartate amidohydrolase c0" reversible="false" fast="false">
        <notes>
          <html:p>GENE_ASSOCIATION: (fig or 6666666__SBML_DOT__289754__SBML_DOT__peg__SBML_DOT__604) </html:p>
          <html:p>SUBSYSTEM:  </html:p>
        </notes>
        <listOfReactants>
          <speciesReference species="M_cpd00001_c0" stoichiometry="1"/>
          <speciesReference species="M_cpd01759_c0" stoichiometry="1"/>
        </listOfReactants>
        <listOfProducts>
          <speciesReference species="M_cpd00041_c0" stoichiometry="1"/>
          <speciesReference species="M_cpd00049_c0" stoichiometry="1"/>
        </listOfProducts>
        <kineticLaw>
          <math xmlns="http://www.w3.org/1998/Math/MathML">
            <ci> FLUX_VALUE </ci>
          </math>
          <listOfParameters>
            <parameter id="LOWER_BOUND" value="0"/>
            <parameter id="UPPER_BOUND" value="1000"/>
            <parameter id="OBJECTIVE_COEFFICIENT" value="0"/>
            <parameter id="FLUX_VALUE" value="0"/>
          </listOfParameters>
        </kineticLaw>
      </reaction>
      <reaction id="R_rxn11567_c0" name="beta D Galactosyl 1 4 beta D glucosylceramide galactohydrolase c0" reversible="false" fast="false">
        <notes>
          <html:p>GENE_ASSOCIATION: ((fig or 6666666__SBML_DOT__289754__SBML_DOT__peg__SBML_DOT__923) or (fig or 6666666__SBML_DOT__289754__SBML_DOT__peg__SBML_DOT__1353) or (fig or 6666666__SBML_DOT__289754__SBML_DOT__peg__SBML_DOT__2866) or (fig or 6666666__SBML_DOT__289754__SBML_DOT__peg__SBML_DOT__3001) or (fig or 6666666__SBML_DOT__289754__SBML_DOT__peg__SBML_DOT__1037) or (fig or 6666666__SBML_DOT__289754__SBML_DOT__peg__SBML_DOT__381) or (fig or 6666666__SBML_DOT__289754__SBML_DOT__peg__SBML_DOT__2860) or (fig or 6666666__SBML_DOT__289754__SBML_DOT__peg__SBML_DOT__1936) or (fig or 6666666__SBML_DOT__289754__SBML_DOT__peg__SBML_DOT__78)) </html:p>
          <html:p>SUBSYSTEM:  </html:p>
        </notes>
        <listOfReactants>
          <speciesReference species="M_cpd00001_c0" stoichiometry="1"/>
          <speciesReference species="M_cpd00947_c0" stoichiometry="1"/>
        </listOfReactants>
        <listOfProducts>
          <speciesReference species="M_cpd00108_c0" stoichiometry="1"/>
          <speciesReference species="M_cpd00878_c0" stoichiometry="1"/>
        </listOfProducts>
        <kineticLaw>
          <math xmlns="http://www.w3.org/1998/Math/MathML">
            <ci> FLUX_VALUE </ci>
          </math>
          <listOfParameters>
            <parameter id="LOWER_BOUND" value="0"/>
            <parameter id="UPPER_BOUND" value="1000"/>
            <parameter id="OBJECTIVE_COEFFICIENT" value="0"/>
            <parameter id="FLUX_VALUE" value="0"/>
          </listOfParameters>
        </kineticLaw>
      </reaction>
      <reaction id="R_rxn00423_c0" name="acetyl CoA L serine O acetyltransferase c0" reversible="false" fast="false">
        <notes>
          <html:p>GENE_ASSOCIATION: (fig or 6666666__SBML_DOT__289754__SBML_DOT__peg__SBML_DOT__2518) </html:p>
          <html:p>SUBSYSTEM:  </html:p>
        </notes>
        <listOfReactants>
          <speciesReference species="M_cpd00022_c0" stoichiometry="1"/>
          <speciesReference species="M_cpd00054_c0" stoichiometry="1"/>
        </listOfReactants>
        <listOfProducts>
          <speciesReference species="M_cpd00010_c0" stoichiometry="1"/>
          <speciesReference species="M_cpd00722_c0" stoichiometry="1"/>
        </listOfProducts>
        <kineticLaw>
          <math xmlns="http://www.w3.org/1998/Math/MathML">
            <ci> FLUX_VALUE </ci>
          </math>
          <listOfParameters>
            <parameter id="LOWER_BOUND" value="0"/>
            <parameter id="UPPER_BOUND" value="1000"/>
            <parameter id="OBJECTIVE_COEFFICIENT" value="0"/>
            <parameter id="FLUX_VALUE" value="0"/>
          </listOfParameters>
        </kineticLaw>
      </reaction>
      <reaction id="R_rxn00364_c0" name="ATP CMP phosphotransferase c0" reversible="false" fast="false">
        <notes>
          <html:p>GENE_ASSOCIATION: (fig or 6666666__SBML_DOT__289754__SBML_DOT__peg__SBML_DOT__3793) </html:p>
          <html:p>SUBSYSTEM:  </html:p>
        </notes>
        <listOfReactants>
          <speciesReference species="M_cpd00067_c0" stoichiometry="1"/>
          <speciesReference species="M_cpd00002_c0" stoichiometry="1"/>
          <speciesReference species="M_cpd00046_c0" stoichiometry="1"/>
        </listOfReactants>
        <listOfProducts>
          <speciesReference species="M_cpd00008_c0" stoichiometry="1"/>
          <speciesReference species="M_cpd00096_c0" stoichiometry="1"/>
        </listOfProducts>
        <kineticLaw>
          <math xmlns="http://www.w3.org/1998/Math/MathML">
            <ci> FLUX_VALUE </ci>
          </math>
          <listOfParameters>
            <parameter id="LOWER_BOUND" value="0"/>
            <parameter id="UPPER_BOUND" value="1000"/>
            <parameter id="OBJECTIVE_COEFFICIENT" value="0"/>
            <parameter id="FLUX_VALUE" value="0"/>
          </listOfParameters>
        </kineticLaw>
      </reaction>
      <reaction id="R_rxn03408_c0" name="UDP N acetyl D glucosamine undecaprenyl diphospho N acetylmuramoyl L alanyl gamma D glutamyl meso 2 6 diaminopimeloyl D alanyl D alanine 4 beta N acetylglucosaminlytransferase c0" reversible="true" fast="false">
        <notes>
          <html:p>GENE_ASSOCIATION: (fig or 6666666__SBML_DOT__289754__SBML_DOT__peg__SBML_DOT__3754) </html:p>
          <html:p>SUBSYSTEM:  </html:p>
        </notes>
        <listOfReactants>
          <speciesReference species="M_cpd00037_c0" stoichiometry="1"/>
          <speciesReference species="M_cpd03494_c0" stoichiometry="1"/>
        </listOfReactants>
        <listOfProducts>
          <speciesReference species="M_cpd00014_c0" stoichiometry="1"/>
          <speciesReference species="M_cpd03495_c0" stoichiometry="1"/>
        </listOfProducts>
        <kineticLaw>
          <math xmlns="http://www.w3.org/1998/Math/MathML">
            <ci> FLUX_VALUE </ci>
          </math>
          <listOfParameters>
            <parameter id="LOWER_BOUND" value="-1000"/>
            <parameter id="UPPER_BOUND" value="1000"/>
            <parameter id="OBJECTIVE_COEFFICIENT" value="0"/>
            <parameter id="FLUX_VALUE" value="0"/>
          </listOfParameters>
        </kineticLaw>
      </reaction>
      <reaction id="R_rxn05250_c0" name="FACOAL160ISO c0" reversible="false" fast="false">
        <notes>
          <html:p>GENE_ASSOCIATION: ((fig or 6666666__SBML_DOT__289754__SBML_DOT__peg__SBML_DOT__371) or (fig or 6666666__SBML_DOT__289754__SBML_DOT__peg__SBML_DOT__3779) or (fig or 6666666__SBML_DOT__289754__SBML_DOT__peg__SBML_DOT__2211) or (fig or 6666666__SBML_DOT__289754__SBML_DOT__peg__SBML_DOT__3684) or (fig or 6666666__SBML_DOT__289754__SBML_DOT__peg__SBML_DOT__3052) or (fig or 6666666__SBML_DOT__289754__SBML_DOT__peg__SBML_DOT__127) or (fig or 6666666__SBML_DOT__289754__SBML_DOT__peg__SBML_DOT__4760)) </html:p>
          <html:p>SUBSYSTEM:  </html:p>
        </notes>
        <listOfReactants>
          <speciesReference species="M_cpd00010_c0" stoichiometry="1"/>
          <speciesReference species="M_cpd00002_c0" stoichiometry="1"/>
          <speciesReference species="M_cpd11440_c0" stoichiometry="1"/>
        </listOfReactants>
        <listOfProducts>
          <speciesReference species="M_cpd00012_c0" stoichiometry="1"/>
          <speciesReference species="M_cpd00018_c0" stoichiometry="1"/>
          <speciesReference species="M_cpd11441_c0" stoichiometry="1"/>
        </listOfProducts>
        <kineticLaw>
          <math xmlns="http://www.w3.org/1998/Math/MathML">
            <ci> FLUX_VALUE </ci>
          </math>
          <listOfParameters>
            <parameter id="LOWER_BOUND" value="0"/>
            <parameter id="UPPER_BOUND" value="1000"/>
            <parameter id="OBJECTIVE_COEFFICIENT" value="0"/>
            <parameter id="FLUX_VALUE" value="0"/>
          </listOfParameters>
        </kineticLaw>
      </reaction>
      <reaction id="R_rxn00935_c0" name="S Malate acceptor oxidoreductase c0" reversible="false" fast="false">
        <notes>
          <html:p>GENE_ASSOCIATION: (fig or 6666666__SBML_DOT__289754__SBML_DOT__peg__SBML_DOT__3528) </html:p>
          <html:p>SUBSYSTEM:  </html:p>
        </notes>
        <listOfReactants>
          <speciesReference species="M_cpd00067_c0" stoichiometry="1"/>
          <speciesReference species="M_cpd00015_c0" stoichiometry="1"/>
          <speciesReference species="M_cpd00130_c0" stoichiometry="1"/>
        </listOfReactants>
        <listOfProducts>
          <speciesReference species="M_cpd00032_c0" stoichiometry="1"/>
          <speciesReference species="M_cpd00982_c0" stoichiometry="1"/>
        </listOfProducts>
        <kineticLaw>
          <math xmlns="http://www.w3.org/1998/Math/MathML">
            <ci> FLUX_VALUE </ci>
          </math>
          <listOfParameters>
            <parameter id="LOWER_BOUND" value="0"/>
            <parameter id="UPPER_BOUND" value="1000"/>
            <parameter id="OBJECTIVE_COEFFICIENT" value="0"/>
            <parameter id="FLUX_VALUE" value="0"/>
          </listOfParameters>
        </kineticLaw>
      </reaction>
      <reaction id="R_rxn01673_c0" name="ATP dCDP phosphotransferase c0" reversible="true" fast="false">
        <notes>
          <html:p>GENE_ASSOCIATION: (fig or 6666666__SBML_DOT__289754__SBML_DOT__peg__SBML_DOT__2472) </html:p>
          <html:p>SUBSYSTEM:  </html:p>
        </notes>
        <listOfReactants>
          <speciesReference species="M_cpd00002_c0" stoichiometry="1"/>
          <speciesReference species="M_cpd00533_c0" stoichiometry="1"/>
        </listOfReactants>
        <listOfProducts>
          <speciesReference species="M_cpd00008_c0" stoichiometry="1"/>
          <speciesReference species="M_cpd00356_c0" stoichiometry="1"/>
        </listOfProducts>
        <kineticLaw>
          <math xmlns="http://www.w3.org/1998/Math/MathML">
            <ci> FLUX_VALUE </ci>
          </math>
          <listOfParameters>
            <parameter id="LOWER_BOUND" value="-1000"/>
            <parameter id="UPPER_BOUND" value="1000"/>
            <parameter id="OBJECTIVE_COEFFICIENT" value="0"/>
            <parameter id="FLUX_VALUE" value="0"/>
          </listOfParameters>
        </kineticLaw>
      </reaction>
      <reaction id="R_rxn05625_c0" name="nitrite transport in via proton symport reversible c0" reversible="true" fast="false">
        <notes>
          <html:p>GENE_ASSOCIATION: (fig or 6666666__SBML_DOT__289754__SBML_DOT__peg__SBML_DOT__4121) </html:p>
          <html:p>SUBSYSTEM:  </html:p>
        </notes>
        <listOfReactants>
          <speciesReference species="M_cpd00067_e0" stoichiometry="1"/>
          <speciesReference species="M_cpd00075_e0" stoichiometry="1"/>
        </listOfReactants>
        <listOfProducts>
          <speciesReference species="M_cpd00067_c0" stoichiometry="1"/>
          <speciesReference species="M_cpd00075_c0" stoichiometry="1"/>
        </listOfProducts>
        <kineticLaw>
          <math xmlns="http://www.w3.org/1998/Math/MathML">
            <ci> FLUX_VALUE </ci>
          </math>
          <listOfParameters>
            <parameter id="LOWER_BOUND" value="-1000"/>
            <parameter id="UPPER_BOUND" value="1000"/>
            <parameter id="OBJECTIVE_COEFFICIENT" value="0"/>
            <parameter id="FLUX_VALUE" value="0"/>
          </listOfParameters>
        </kineticLaw>
      </reaction>
      <reaction id="R_rxn02342_c0" name="R03270 c0" reversible="true" fast="false">
        <notes>
          <html:p>GENE_ASSOCIATION: ((fig or 6666666__SBML_DOT__289754__SBML_DOT__peg__SBML_DOT__4819) or (fig or 6666666__SBML_DOT__289754__SBML_DOT__peg__SBML_DOT__1) or (fig or 6666666__SBML_DOT__289754__SBML_DOT__peg__SBML_DOT__2533) or (fig or 6666666__SBML_DOT__289754__SBML_DOT__peg__SBML_DOT__3444)) </html:p>
          <html:p>SUBSYSTEM:  </html:p>
        </notes>
        <listOfReactants>
          <speciesReference species="M_cpd00213_c0" stoichiometry="1"/>
          <speciesReference species="M_cpd03049_c0" stoichiometry="1"/>
        </listOfReactants>
        <listOfProducts>
          <speciesReference species="M_cpd00056_c0" stoichiometry="1"/>
          <speciesReference species="M_cpd00836_c0" stoichiometry="1"/>
        </listOfProducts>
        <kineticLaw>
          <math xmlns="http://www.w3.org/1998/Math/MathML">
            <ci> FLUX_VALUE </ci>
          </math>
          <listOfParameters>
            <parameter id="LOWER_BOUND" value="-1000"/>
            <parameter id="UPPER_BOUND" value="1000"/>
            <parameter id="OBJECTIVE_COEFFICIENT" value="0"/>
            <parameter id="FLUX_VALUE" value="0"/>
          </listOfParameters>
        </kineticLaw>
      </reaction>
      <reaction id="R_rxn01452_c0" name="S 3 Hydroxybutanoyl CoA NADP plus oxidoreductase c0" reversible="true" fast="false">
        <notes>
          <html:p>GENE_ASSOCIATION: (((fig or 6666666__SBML_DOT__289754__SBML_DOT__peg__SBML_DOT__1897) or (fig or 6666666__SBML_DOT__289754__SBML_DOT__peg__SBML_DOT__133)) or ((fig or 6666666__SBML_DOT__289754__SBML_DOT__peg__SBML_DOT__133) or (fig or 6666666__SBML_DOT__289754__SBML_DOT__peg__SBML_DOT__1897))) </html:p>
          <html:p>SUBSYSTEM:  </html:p>
        </notes>
        <listOfReactants>
          <speciesReference species="M_cpd00006_c0" stoichiometry="1"/>
          <speciesReference species="M_cpd00842_c0" stoichiometry="1"/>
        </listOfReactants>
        <listOfProducts>
          <speciesReference species="M_cpd00067_c0" stoichiometry="1"/>
          <speciesReference species="M_cpd00005_c0" stoichiometry="1"/>
          <speciesReference species="M_cpd00279_c0" stoichiometry="1"/>
        </listOfProducts>
        <kineticLaw>
          <math xmlns="http://www.w3.org/1998/Math/MathML">
            <ci> FLUX_VALUE </ci>
          </math>
          <listOfParameters>
            <parameter id="LOWER_BOUND" value="-1000"/>
            <parameter id="UPPER_BOUND" value="0"/>
            <parameter id="OBJECTIVE_COEFFICIENT" value="0"/>
            <parameter id="FLUX_VALUE" value="0"/>
          </listOfParameters>
        </kineticLaw>
      </reaction>
      <reaction id="R_rxn00642_c0" name="GDP mannose 4 6 hydro lyase GDP 4 dehydro 6 deoxy D mannose forming c0" reversible="false" fast="false">
        <notes>
          <html:p>GENE_ASSOCIATION: (fig or 6666666__SBML_DOT__289754__SBML_DOT__peg__SBML_DOT__1208) </html:p>
          <html:p>SUBSYSTEM:  </html:p>
        </notes>
        <listOfReactants>
          <speciesReference species="M_cpd00083_c0" stoichiometry="1"/>
        </listOfReactants>
        <listOfProducts>
          <speciesReference species="M_cpd00001_c0" stoichiometry="1"/>
          <speciesReference species="M_cpd00900_c0" stoichiometry="1"/>
        </listOfProducts>
        <kineticLaw>
          <math xmlns="http://www.w3.org/1998/Math/MathML">
            <ci> FLUX_VALUE </ci>
          </math>
          <listOfParameters>
            <parameter id="LOWER_BOUND" value="0"/>
            <parameter id="UPPER_BOUND" value="1000"/>
            <parameter id="OBJECTIVE_COEFFICIENT" value="0"/>
            <parameter id="FLUX_VALUE" value="0"/>
          </listOfParameters>
[truncated: 2,125,783 more chars]
